# Supplementary material for: Characterisation of the British honey bee metagenome
Source: Nat Commun. 2018 Nov 26;9:4995. doi: 10.1038/s41467-018-07426-0 (PMC6255801; doi:10.1038/s41467-018-07426-0)
Supplement: Supplementary file 4 — Supplementary Data 1 [file 41467_2018_7426_MOESM4_ESM.xlsx]

## Sheet: All_contigs.checkm.plus
bin_id	marker_lineage	ml_uid	n_genomes	n_markers	n_marker_sets	n_0	n_1	n_2	n_3	n_4	n_5_plus	completeness	contamination	strain_het	superkingdom	kingdom	phylum	class	order	family	genus	nprots	nhits	nfull	genus	ngenus	perc_genus	species	nspecies	perc_species	avgpid	Superkingdom	kingdom	phylum	class	order	family	genus
All_contigs.41	k__Bacteria	(UID2565)	2921	152	93	0	152	0	0	0	0	100	0	0	Bacteria							2144	2006	1859	Apibacter	1562	72.8545	Apibacter mensalis	1547	72.1549	78.43	Bacteria		Bacteroidetes	Flavobacteriia	Flavobacteriales	Flavobacteriaceae	Apibacter
All_contigs.29	o__Rhodospirillales	(UID3754)	63	336	201	1	334	1	0	0	0	99.5	0.17	0	Bacteria		Proteobacteria	Alphaproteobacteria	Rhodospirillales			1985	1861	1764	Commensalibacter	1438	72.4433	Commensalibacter sp. MX01	748	37.6826	64.06	Bacteria		Proteobacteria	Alphaproteobacteria	Rhodospirillales	Acetobacteraceae	Commensalibacter
All_contigs.20	c__Alphaproteobacteria	(UID3305)	564	349	230	29	299	21	0	0	0	98.39	6.09	47.62	Bacteria		Proteobacteria	Alphaproteobacteria				2871	2609	2389	Bartonella	2099	73.1104	Bartonella apis	1912	66.597	77.94	Bacteria		Proteobacteria	Alphaproteobacteria	Rhizobiales	Bartonellaceae	Bartonella
All_contigs.28	o__Lactobacillales	(UID374)	471	350	191	5	344	0	1	0	0	98.24	1.05	66.67	Bacteria		Firmicutes	Bacilli	Lactobacillales			1637	1569	1465	Lactobacillus	1498	91.5089	Lactobacillus mellis	1121	68.4789	92.21	Bacteria		Firmicutes	Bacilli	Lactobacillales	Lactobacillaceae	Lactobacillus
All_contigs.8	c__Alphaproteobacteria	(UID3305)	564	349	230	6	340	3	0	0	0	97.83	1.09	66.67	Bacteria		Proteobacteria	Alphaproteobacteria				2128	2009	1892	Bartonella	1791	84.1635	Bartonella apis	1553	72.9793	75.2	Bacteria		Proteobacteria	Alphaproteobacteria	Rhizobiales	Bartonellaceae	Bartonella
All_contigs.25	o__Lactobacillales	(UID374)	471	350	191	6	344	0	0	0	0	97.64	0	0	Bacteria		Firmicutes	Bacilli	Lactobacillales			1480	1442	1407	Lactobacillus	1431	96.6892	Lactobacillus mellifer	1211	81.8243	95.71	Bacteria		Firmicutes	Bacilli	Lactobacillales	Lactobacillaceae	Lactobacillus
All_contigs.27	o__Rhodospirillales	(UID3754)	63	336	201	30	304	2	0	0	0	96.58	0.75	0	Bacteria		Proteobacteria	Alphaproteobacteria	Rhodospirillales			1754	1626	1459	Commensalibacter	1416	80.7298	Commensalibacter sp. MX01	752	42.8734	67.22	Bacteria		Proteobacteria	Alphaproteobacteria	Rhodospirillales	Acetobacteraceae	Commensalibacter
All_contigs.24	o__Lactobacillales	(UID374)	471	350	191	12	338	0	0	0	0	95.72	0	0	Bacteria		Firmicutes	Bacilli	Lactobacillales			1421	1284	1205	Lactobacillus	927	65.2357	Lactobacillus mellis	54	3.80014	56.51	Bacteria		Firmicutes	Bacilli	Lactobacillales	Lactobacillaceae	Lactobacillus
All_contigs.31	c__Gammaproteobacteria	(UID4387)	965	277	177	47	228	2	0	0	0	94.39	1.13	0	Bacteria		Proteobacteria	Gammaproteobacteria				1883	1852	1775	Frischella	1427	75.7833	Frischella perrara	1427	75.7833	94.91	Bacteria		Proteobacteria	Gammaproteobacteria	Orbales	Orbaceae	Frischella
All_contigs.26	c__Gammaproteobacteria	(UID4444)	263	507	232	21	484	2	0	0	0	93.98	0.24	0	Bacteria		Proteobacteria	Gammaproteobacteria				2400	2165	1953	Pseudomonas	1386	57.75	Gilliamella apicola	66	2.75	62.4	Bacteria		Proteobacteria	Gammaproteobacteria	Pseudomonadales	Pseudomonadaceae	Pseudomonas
All_contigs.12	o__Lactobacillales	(UID463)	75	376	160	23	345	8	0	0	0	93.31	2.29	62.5	Bacteria		Firmicutes	Bacilli	Lactobacillales			1350	1325	1179	Lactobacillus	1320	97.7778	Lactobacillus kunkeei	847	62.7407	97.15	Bacteria		Firmicutes	Bacilli	Lactobacillales	Lactobacillaceae	Lactobacillus
All_contigs.7	g__Lactobacillus	(UID377)	91	430	154	23	405	1	1	0	0	92.8	1.41	25	Bacteria		Firmicutes	Bacilli	Lactobacillales	Lactobacillaceae	Lactobacillus	1550	1525	1366	Lactobacillus	1515	97.7419	Lactobacillus apis	1139	73.4839	95.24	Bacteria		Firmicutes	Bacilli	Lactobacillales	Lactobacillaceae	Lactobacillus
All_contigs.23	f__Enterobacteriaceae	(UID5054)	223	875	304	82	757	36	0	0	0	92.24	3.94	47.22	Bacteria		Proteobacteria	Gammaproteobacteria	Enterobacterales	Enterobacteriaceae		4724	4644	3343	Cedecea	3227	68.3108	Cedecea davisae DSM 4568	2683	56.7951	95.05	Bacteria		Proteobacteria	Gammaproteobacteria	Enterobacterales	Enterobacteriaceae	Cedecea
All_contigs.18	o__Rhodospirillales	(UID3754)	63	336	201	35	300	1	0	0	0	92.16	0.5	0	Bacteria		Proteobacteria	Alphaproteobacteria	Rhodospirillales			1564	1505	1398	Commensalibacter	1377	88.0435	Commensalibacter sp. MX01	723	46.2276	68.46	Bacteria		Proteobacteria	Alphaproteobacteria	Rhodospirillales	Acetobacteraceae	Commensalibacter
All_contigs.30	f__Enterobacteriaceae	(UID5054)	223	860	300	108	742	10	0	0	0	92.12	0.68	30	Bacteria		Proteobacteria	Gammaproteobacteria	Enterobacterales	Enterobacteriaceae		4177	4134	3206	Hafnia	3191	76.3945	Hafnia alvei	1049	25.1137	96.41	Bacteria		Proteobacteria	Gammaproteobacteria	Enterobacterales	Hafniaceae	Hafnia
All_contigs.32	c__Betaproteobacteria	(UID3888)	323	387	234	70	314	2	1	0	0	90.13	1.71	60	Bacteria		Proteobacteria	Betaproteobacteria				1873	1780	1597	Snodgrassella	1622	86.599	Snodgrassella alvi SCGC AB-598-O02	836	44.6343	87.95	Bacteria		Proteobacteria	Betaproteobacteria	Neisseriales	Neisseriaceae	Snodgrassella
All_contigs.16	g__Lactobacillus	(UID377)	91	430	154	55	373	1	1	0	0	87.53	0.29	25	Bacteria		Firmicutes	Bacilli	Lactobacillales	Lactobacillaceae	Lactobacillus	1487	1463	1306	Lactobacillus	1457	97.9825	Lactobacillus helsingborgensis	791	53.1944	97.73	Bacteria		Firmicutes	Bacilli	Lactobacillales	Lactobacillaceae	Lactobacillus
All_contigs.35	g__Lactobacillus	(UID377)	91	430	154	90	331	9	0	0	0	84.35	3.9	44.44	Bacteria		Firmicutes	Bacilli	Lactobacillales	Lactobacillaceae	Lactobacillus	1684	1650	1441	Lactobacillus	1610	95.6057	Lactobacillus melliventris	1047	62.1734	93.88	Bacteria		Firmicutes	Bacilli	Lactobacillales	Lactobacillaceae	Lactobacillus
All_contigs.43	c__Betaproteobacteria	(UID3888)	323	387	234	78	303	6	0	0	0	77.71	1.97	50	Bacteria		Proteobacteria	Betaproteobacteria				1607	1567	1284	Snodgrassella	1484	92.346	Snodgrassella alvi wkB2	557	34.6609	97.07	Bacteria		Proteobacteria	Betaproteobacteria	Neisseriales	Neisseriaceae	Snodgrassella
All_contigs.2	f__Bifidobacteriaceae	(UID1458)	77	464	220	116	325	22	1	0	0	74.35	4.92	64	Bacteria		Actinobacteria	Actinobacteria	Bifidobacteriales	Bifidobacteriaceae		1635	1567	1224	Bifidobacterium	1553	94.9847	Bifidobacterium asteroides	1197	73.211	95.8	Bacteria		Actinobacteria	Actinobacteria	Bifidobacteriales	Bifidobacteriaceae	Bifidobacterium
All_contigs.33	c__Alphaproteobacteria	(UID3305)	564	349	230	118	225	6	0	0	0	70.22	2.39	100	Bacteria		Proteobacteria	Alphaproteobacteria				1621	1573	1238	Bartonella	1498	92.4121	Bartonella apis	1328	81.9247	94.6	Bacteria		Proteobacteria	Alphaproteobacteria	Rhizobiales	Bartonellaceae	Bartonella
All_contigs.42	k__Archaea	(UID2)	207	149	107	37	87	12	12	1	0	69.48	12.33	0	Archaea							3481	2874	2448	Nosema	2802	80.4941	Nosema ceranae	2002	57.5122	95.29	Eukaryota	Fungi	Microsporidia			Nosematidae	Nosema
All_contigs.4	c__Gammaproteobacteria	(UID4387)	965	277	177	99	177	1	0	0	0	69.16	0.05	0	Bacteria		Proteobacteria	Gammaproteobacteria				1841	1797	1390	Gilliamella	1759	95.5459	Gilliamella apicola	1396	75.8284	96.57	Bacteria		Proteobacteria	Gammaproteobacteria	Orbales	Orbaceae	Gilliamella
All_contigs.19	k__Archaea	(UID2)	207	149	107	42	83	12	11	1	0	66.21	11.79	0	Archaea							3486	2549	2028	Nosema	2458	70.5106	Nosema apis BRL 01	1983	56.8847	84.31	Eukaryota	Fungi	Microsporidia			Nosematidae	Nosema
All_contigs.3	c__Gammaproteobacteria	(UID4387)	965	277	177	118	140	19	0	0	0	65.35	7.69	73.68	Bacteria		Proteobacteria	Gammaproteobacteria				2039	2007	1560	Gilliamella	1906	93.4772	Gilliamella apicola	1326	65.0319	94.27	Bacteria		Proteobacteria	Gammaproteobacteria	Orbales	Orbaceae	Gilliamella
All_contigs.15	k__Bacteria	(UID203)	5449	104	58	67	36	1	0	0	0	53.61	1.72	100	Bacteria							1419	1346	1166	Bartonella	1217	85.7646	Bartonella apis	1094	77.0965	85.58	Bacteria		Proteobacteria	Alphaproteobacteria	Rhizobiales	Bartonellaceae	Bartonella
All_contigs.13	k__Bacteria	(UID203)	5449	104	58	67	37	0	0	0	0	51.44	0	0	Bacteria							1303	1270	1008	Lactobacillus	1256	96.3929	Lactobacillus kimbladii	639	49.0407	94.91	Bacteria		Firmicutes	Bacilli	Lactobacillales	Lactobacillaceae	Lactobacillus
All_contigs.6	k__Archaea	(UID2)	207	149	107	106	40	3	0	0	0	30.06	2.8	33.33	Archaea							3658	2197	1990	Leptomonas	2083	56.9437	Leptomonas pyrrhocoris	1477	40.3773	75.29	Eukaryota				Kinetoplastida	Trypanosomatidae	Leptomonas
All_contigs.1	k__Bacteria	(UID203)	5449	104	58	65	26	4	9	0	0	28.38	6.96	0	Bacteria							6799	4856	4029	Leptomonas	4708	69.2455	Leptomonas pyrrhocoris	3323	48.8748	67.2	Eukaryota				Kinetoplastida	Trypanosomatidae	Leptomonas
All_contigs.36	k__Bacteria	(UID203)	5449	104	58	89	15	0	0	0	0	24.14	0	0	Bacteria							1928	1870	1517	Gilliamella	1720	89.2116	Gilliamella apicola	843	43.7241	90.59	Bacteria		Proteobacteria	Gammaproteobacteria	Orbales	Orbaceae	Gilliamella
All_contigs.11	k__Archaea	(UID2)	207	149	107	113	32	4	0	0	0	22.32	2.8	0	Archaea							2737	1752	605	Sugiyamaella	342	12.4954	Sugiyamaella lignohabitans	342	12.4954	47.15	Eukaryota	Fungi	Ascomycota	Saccharomycetes	Saccharomycetales	Trichomonascaceae	Sugiyamaella
All_contigs.17	k__Bacteria	(UID203)	5449	104	58	89	15	0	0	0	0	19.83	0	0	Bacteria							748	685	480	Bartonella	608	81.2834	Bartonella apis	547	73.1283	83.89	Bacteria		Proteobacteria	Alphaproteobacteria	Rhizobiales	Bartonellaceae	Bartonella
All_contigs.9	k__Bacteria	(UID203)	5449	104	58	93	10	1	0	0	0	18.97	1.72	0	Bacteria							1406	1391	662	Klebsiella	1067	75.889	Klebsiella sp. OBRC7	373	26.5292	97.83	Bacteria		Proteobacteria	Gammaproteobacteria	Enterobacterales	Enterobacteriaceae	Klebsiella
All_contigs.39	k__Bacteria	(UID203)	5449	104	58	95	9	0	0	0	0	14.66	0	0	Bacteria							455	439	320	Lactobacillus	413	90.7692	Lactobacillus kullabergensis	240	52.7473	91.86	Bacteria		Firmicutes	Bacilli	Lactobacillales	Lactobacillaceae	Lactobacillus
All_contigs.14	k__Bacteria	(UID203)	5449	104	58	96	8	0	0	0	0	4.23	0	0	Bacteria							1005	821	627	Lactobacillus	525	52.2388	Lactobacillus apis	207	20.597	76.46	Bacteria		Firmicutes	Bacilli	Lactobacillales	Lactobacillaceae	Lactobacillus
All_contigs.21	root	(UID1)	5656	56	24	55	1	0	0	0	0	4.17	0	0								458	431	333	Gilliamella	421	91.9214	Gilliamella apicola	311	67.9039	88.63	Bacteria		Proteobacteria	Gammaproteobacteria	Orbales	Orbaceae	Gilliamella
All_contigs.10	root	(UID1)	5656	56	24	56	0	0	0	0	0	0	0	0								430	423	222	Klebsiella	348	80.9302	Klebsiella sp. OBRC7	159	36.9767	97.93	Bacteria		Proteobacteria	Gammaproteobacteria	Enterobacterales	Enterobacteriaceae	Klebsiella
All_contigs.22	root	(UID1)	5656	56	24	56	0	0	0	0	0	0	0	0								456	251	164	Plasmodium	49	10.7456	Gilliamella apicola	27	5.92105	37.97	Eukaryota		Apicomplexa	Aconoidasida	Haemosporida	Plasmodiidae	Plasmodium
All_contigs.34	root	(UID1)	5656	56	24	56	0	0	0	0	0	0	0	0								243	77	43	Lactobacillus	25	10.2881	Lactobacillus kunkeei	7	2.88066	39.81	Bacteria		Firmicutes	Bacilli	Lactobacillales	Lactobacillaceae	Lactobacillus
All_contigs.37	k__Bacteria	(UID203)	5449	104	58	104	0	0	0	0	0	0	0	0	Bacteria							385	129	85	Lactobacillus	64	16.6234	Lactobacillus apis	10	2.5974	42.48	Bacteria		Firmicutes	Bacilli	Lactobacillales	Lactobacillaceae	Lactobacillus
All_contigs.38	root	(UID1)	5656	56	24	56	0	0	0	0	0	0	0	0								514	70	8	Habropoda	25	4.86381	Habropoda laboriosa	25	4.86381	71.79	Eukaryota	Metazoa	Arthropoda	Insecta	Hymenoptera	Apidae	Habropoda
All_contigs.40	root	(UID1)	5656	56	24	56	0	0	0	0	0	0	0	0								293	146	109	Apis	115	39.2491	Apis mellifera filamentous virus	115	39.2491	83.67	Eukaryota	Metazoa	Arthropoda	Insecta	Hymenoptera	Apidae	Apis
All_contigs.5	root	(UID1)	5656	56	24	56	0	0	0	0	0	0	0	0								522	242	145	Klebsiella	73	13.9847	Klebsiella sp. OBRC7	48	9.1954	66.36	Bacteria		Proteobacteria	Gammaproteobacteria	Enterobacterales	Enterobacteriaceae	Klebsiella
