# Supplementary material for: Characterisation of the British honey bee metagenome
Source: Nat Commun. 2018 Nov 26;9:4995. doi: 10.1038/s41467-018-07426-0 (PMC6255801; doi:10.1038/s41467-018-07426-0)
Supplement: Supplementary file 6 — Supplementary Data 2 [file 41467_2018_7426_MOESM6_ESM.xlsx]

## Sheet: checkm_plus
bin_id	marker_lineage	ml_uid	n_genomes	n_markers	n_marker_sets	n_0	n_1	n_2	n_3	n_4	n_5_plus	completeness	contamination	strain_het	superkingdom	kingdom	phylum	class	order	family	genus	nprots	nhits	nfull	genus	ngenus	species	nspecies	avgpid	Superkingdom	kingdom	phylum	class	order	family	genus
Cluster036	k__Bacteria	(UID2565)	2921	152	93	0	152	0	0	0	0	100	0	0	Bacteria							1972	1875	1782	Apibacter	1551	Apibacter mensalis	1536	80.02	Bacteria	0	Bacteroidetes	Flavobacteriia	Flavobacteriales	Flavobacteriaceae	Apibacter
Cluster054	o__Rhodospirillales	(UID3754)	63	336	201	1	335	0	0	0	0	99.5	0	0	Bacteria		Proteobacteria	Alphaproteobacteria	Rhodospirillales			1941	1822	1724	Commensalibacter	1408	Commensalibacter sp. MX01	742	64.28	Bacteria	0	Proteobacteria	Alphaproteobacteria	Rhodospirillales	Acetobacteraceae	Commensalibacter
Cluster022	c__Alphaproteobacteria	(UID3305)	564	349	230	27	320	2	0	0	0	98.42	0.87	0	Bacteria		Proteobacteria	Alphaproteobacteria				3158	2589	2395	Bartonella	1898	Bartonella apis	1744	75.25	Bacteria	0	Proteobacteria	Alphaproteobacteria	Rhizobiales	Bartonellaceae	Bartonella
Cluster040	o__Lactobacillales	(UID374)	471	350	191	5	343	2	0	0	0	97.91	0.79	50	Bacteria		Firmicutes	Bacilli	Lactobacillales			1582	1529	1476	Lactobacillus	1506	Lactobacillus mellifer	1268	95.32	Bacteria	0	Firmicutes	Bacilli	Lactobacillales	Lactobacillaceae	Lactobacillus
Cluster025	o__Lactobacillales	(UID374)	471	350	191	6	343	1	0	0	0	97.71	0.52	100	Bacteria		Firmicutes	Bacilli	Lactobacillales			1605	1547	1410	Lactobacillus	1500	Lactobacillus mellis	1171	92.58	Bacteria	0	Firmicutes	Bacilli	Lactobacillales	Lactobacillaceae	Lactobacillus
Cluster039	o__Rhodospirillales	(UID3754)	63	336	201	12	322	2	0	0	0	97.21	0.75	0	Bacteria		Proteobacteria	Alphaproteobacteria	Rhodospirillales			1784	1652	1478	Commensalibacter	1436	Commensalibacter sp. MX01	761	67.36	Bacteria	0	Proteobacteria	Alphaproteobacteria	Rhodospirillales	Acetobacteraceae	Commensalibacter
Cluster075	o__Lactobacillales	(UID374)	471	350	191	12	338	0	0	0	0	95.72	0	0	Bacteria		Firmicutes	Bacilli	Lactobacillales			1405	1273	1198	Lactobacillus	922	Lactobacillus mellis	54	56.63	Bacteria	0	Firmicutes	Bacilli	Lactobacillales	Lactobacillaceae	Lactobacillus
Cluster033	c__Gammaproteobacteria	(UID4387)	965	277	177	46	229	2	0	0	0	94.43	1.13	0	Bacteria		Proteobacteria	Gammaproteobacteria				1771	1743	1676	Frischella	1345	Frischella perrara	1345	95.06	Bacteria	0	Proteobacteria	Gammaproteobacteria	Orbales	Orbaceae	Frischella
Cluster021	g__Lactobacillus	(UID377)	91	430	154	20	408	1	1	0	0	94.32	1.41	25	Bacteria		Firmicutes	Bacilli	Lactobacillales	Lactobacillaceae	Lactobacillus	1588	1554	1371	Lactobacillus	1539	Lactobacillus apis	1190	94.85	Bacteria	0	Firmicutes	Bacilli	Lactobacillales	Lactobacillaceae	Lactobacillus
Cluster005	f__Enterobacteriaceae	(UID5054)	223	876	305	104	758	14	0	0	0	93.29	1.83	28.57	Bacteria		Proteobacteria	Gammaproteobacteria	Enterobacterales	Enterobacteriaceae		5031	4809	3557	Hafnia	3427	Hafnia alvei	1190	93.5	Bacteria	0	Proteobacteria	Gammaproteobacteria	Enterobacterales	Hafniaceae	Hafnia
Cluster029	o__Lactobacillales	(UID463)	75	376	160	22	347	7	0	0	0	93	1.25	85.71	Bacteria		Firmicutes	Bacilli	Lactobacillales			1263	1241	1107	Lactobacillus	1238	Lactobacillus kunkeei	796	97.14	Bacteria	0	Firmicutes	Bacilli	Lactobacillales	Lactobacillaceae	Lactobacillus
Cluster046	c__Gammaproteobacteria	(UID4444)	263	507	232	33	472	2	0	0	0	92.86	0.24	0	Bacteria		Proteobacteria	Gammaproteobacteria				2340	2112	1908	Pseudomonas	1365	Gilliamella apicola	61	62.45	Bacteria	0	Proteobacteria	Gammaproteobacteria	Pseudomonadales	Pseudomonadaceae	Pseudomonas
Cluster016	g__Lactobacillus	(UID377)	91	430	154	30	380	19	1	0	0	92.58	6.33	59.09	Bacteria		Firmicutes	Bacilli	Lactobacillales	Lactobacillaceae	Lactobacillus	1935	1878	1520	Lactobacillus	1842	Lactobacillus melliventris	1219	95.15	Bacteria	0	Firmicutes	Bacilli	Lactobacillales	Lactobacillaceae	Lactobacillus
Cluster032	o__Rhodospirillales	(UID3754)	63	336	201	19	316	1	0	0	0	92.41	0.5	0	Bacteria		Proteobacteria	Alphaproteobacteria	Rhodospirillales			1518	1467	1370	Commensalibacter	1356	Commensalibacter sp. MX01	701	68.85	Bacteria	0	Proteobacteria	Alphaproteobacteria	Rhodospirillales	Acetobacteraceae	Commensalibacter
Cluster024	g__Lactobacillus	(UID377)	91	430	154	65	360	4	1	0	0	88	1.75	28.57	Bacteria		Firmicutes	Bacilli	Lactobacillales	Lactobacillaceae	Lactobacillus	1487	1466	1257	Lactobacillus	1454	Lactobacillus helsingborgensis	786	97.54	Bacteria	0	Firmicutes	Bacilli	Lactobacillales	Lactobacillaceae	Lactobacillus
Cluster013	f__Bifidobacteriaceae	(UID1458)	77	464	220	52	385	27	0	0	0	86.73	5.96	70.37	Bacteria		Actinobacteria	Actinobacteria	Bifidobacteriales	Bifidobacteriaceae		2061	1971	1427	Bifidobacterium	1916	Bifidobacterium asteroides	1507	95.46	Bacteria	0	Actinobacteria	Actinobacteria	Bifidobacteriales	Bifidobacteriaceae	Bifidobacterium
Cluster002	k__Bacteria	(UID203)	5449	104	58	27	62	11	3	1	0	84.85	18.35	0	Bacteria							9528	7724	4433	Cedecea	3341	Cedecea davisae DSM 4568	2790	77.54	Bacteria	0	Proteobacteria	Gammaproteobacteria	Enterobacterales	Enterobacteriaceae	Cedecea
Cluster014	c__Betaproteobacteria	(UID3888)	323	387	234	48	331	8	0	0	0	84.77	2.83	50	Bacteria		Proteobacteria	Betaproteobacteria				1837	1793	1385	Snodgrassella	1706	Snodgrassella alvi wkB2	665	97.28	Bacteria	0	Proteobacteria	Betaproteobacteria	Neisseriales	Neisseriaceae	Snodgrassella
Cluster026	c__Betaproteobacteria	(UID3888)	323	387	234	99	286	2	0	0	0	82.06	0.85	100	Bacteria		Proteobacteria	Betaproteobacteria				1520	1454	1337	Snodgrassella	1339	Snodgrassella alvi SCGC AB-598-O02	683	88.23	Bacteria	0	Proteobacteria	Betaproteobacteria	Neisseriales	Neisseriaceae	Snodgrassella
Cluster006	c__Gammaproteobacteria	(UID4387)	965	277	177	81	170	25	1	0	0	80.51	10.73	75	Bacteria		Proteobacteria	Gammaproteobacteria				2323	2288	1540	Gilliamella	2241	Gilliamella apicola	1580	95.57	Bacteria	0	Proteobacteria	Gammaproteobacteria	Orbales	Orbaceae	Gilliamella
Cluster009	c__Gammaproteobacteria	(UID4387)	965	277	177	92	177	8	0	0	0	79.46	3.86	75	Bacteria		Proteobacteria	Gammaproteobacteria				1970	1924	1357	Gilliamella	1890	Gilliamella apicola	1545	96.84	Bacteria	0	Proteobacteria	Gammaproteobacteria	Orbales	Orbaceae	Gilliamella
Cluster008	k__Archaea	(UID2)	207	149	107	36	88	12	12	1	0	70.41	12.33	0	Archaea							3699	3029	2518	Nosema	2950	Nosema ceranae	2125	95.04	Eukaryota	Fungi	Microsporidia	0	0	Nosematidae	Nosema
Cluster011	c__Alphaproteobacteria	(UID3305)	564	349	230	136	201	12	0	0	0	69.8	4.28	91.67	Bacteria		Proteobacteria	Alphaproteobacteria				1781	1701	1212	Bartonella	1624	Bartonella apis	1453	94.89	Bacteria	0	Proteobacteria	Alphaproteobacteria	Rhizobiales	Bartonellaceae	Bartonella
Cluster004	k__Archaea	(UID2)	207	149	107	39	86	11	12	1	0	68.07	12.72	0	Archaea							4319	3031	2288	Nosema	2801	Nosema apis BRL 01	2288	82.37	Eukaryota	Fungi	Microsporidia	0	0	Nosematidae	Nosema
Cluster001	k__Archaea	(UID2)	207	149	107	46	78	19	5	0	1	64.34	14.03	8.16	Archaea							8286	5543	4671	Leptomonas	5314	Leptomonas pyrrhocoris	3806	70.16	Eukaryota	0	0	0	Kinetoplastida	Trypanosomatidae	Leptomonas
Cluster019	k__Bacteria	(UID203)	5449	104	58	70	33	1	0	0	0	42.01	1.72	100	Bacteria							1558	1394	1107	Bartonella	1194	Bartonella apis	1089	83.04	Bacteria	0	Proteobacteria	Alphaproteobacteria	Rhizobiales	Bartonellaceae	Bartonella
Cluster185	k__Bacteria	(UID203)	5449	104	58	78	26	0	0	0	0	39.66	0	0	Bacteria							355	350	329	Bifidobacterium	350	Bifidobacterium indicum LMG 11587 = DSM 20214	152	96.82	Bacteria	0	Actinobacteria	Actinobacteria	Bifidobacteriales	Bifidobacteriaceae	Bifidobacterium
Cluster020	k__Bacteria	(UID203)	5449	104	58	73	31	0	0	0	0	39.42	0	0	Bacteria							972	954	705	Lactobacillus	946	Lactobacillus kimbladii	517	96.44	Bacteria	0	Firmicutes	Bacilli	Lactobacillales	Lactobacillaceae	Lactobacillus
Cluster012	k__Bacteria	(UID203)	5449	104	58	84	20	0	0	0	0	32.76	0	0	Bacteria							1978	1926	1435	Gilliamella	1825	Gilliamella apicola	883	91.31	Bacteria	0	Proteobacteria	Gammaproteobacteria	Orbales	Orbaceae	Gilliamella
Cluster018	k__Bacteria	(UID203)	5449	104	58	84	20	0	0	0	0	27.9	0	0	Bacteria							940	872	510	Bartonella	839	Bartonella apis	782	86.28	Bacteria	0	Proteobacteria	Alphaproteobacteria	Rhizobiales	Bartonellaceae	Bartonella
Cluster015	k__Bacteria	(UID203)	5449	104	58	87	17	0	0	0	0	21.84	0	0	Bacteria							1647	1357	760	Acinetobacter	861	Acinetobacter johnsonii ANC 3681	135	86.6	Bacteria	0	Proteobacteria	Gammaproteobacteria	Pseudomonadales	Moraxellaceae	Acinetobacter
Cluster003	k__Bacteria	(UID203)	5449	104	58	89	15	0	0	0	0	19.59	0	0	Bacteria							4400	3470	1718	Klebsiella	2055	Klebsiella sp. OBRC7	811	87.91	Bacteria	0	Proteobacteria	Gammaproteobacteria	Enterobacterales	Enterobacteriaceae	Klebsiella
Cluster031	k__Bacteria	(UID203)	5449	104	58	93	11	0	0	0	0	18.1	0	0	Bacteria							299	291	192	Lactobacillus	277	Lactobacillus kullabergensis	195	95.63	Bacteria	0	Firmicutes	Bacilli	Lactobacillales	Lactobacillaceae	Lactobacillus
Cluster023	c__Alphaproteobacteria	(UID3305)	564	349	230	262	85	2	0	0	0	16.97	0.65	50	Bacteria		Proteobacteria	Alphaproteobacteria				515	501	271	Bartonella	474	Bartonella apis	423	94.29	Bacteria	0	Proteobacteria	Alphaproteobacteria	Rhizobiales	Bartonellaceae	Bartonella
Cluster030	k__Bacteria	(UID203)	5449	104	58	94	10	0	0	0	0	15.52	0	0	Bacteria							362	336	228	Bartonella	316	Bartonella apis	293	89.05	Bacteria	0	Proteobacteria	Alphaproteobacteria	Rhizobiales	Bartonellaceae	Bartonella
Cluster007	k__Bacteria	(UID203)	5449	104	58	95	9	0	0	0	0	12.07	0	0	Bacteria							1982	1877	878	Serratia	1546	Serratia fonticola	930	91.34	Bacteria	0	Proteobacteria	Gammaproteobacteria	Enterobacterales	Yersiniaceae	Serratia
Cluster037	k__Bacteria	(UID203)	5449	104	58	91	13	0	0	0	0	9.95	0	0	Bacteria							169	155	84	Gilliamella	86	Gilliamella apicola	72	85.89	Bacteria	0	Proteobacteria	Gammaproteobacteria	Orbales	Orbaceae	Gilliamella
Cluster288	root	(UID1)	5656	56	24	54	2	0	0	0	0	8.33	0	0								29	28	26	Lactobacillus	28	Lactobacillus kimbladii	18	98.6	Bacteria	0	Firmicutes	Bacilli	Lactobacillales	Lactobacillaceae	Lactobacillus
Cluster035	c__Gammaproteobacteria	(UID4387)	965	277	177	246	31	0	0	0	0	7.78	0	0	Bacteria		Proteobacteria	Gammaproteobacteria				285	280	197	Gilliamella	267	Gilliamella apicola	223	96.05	Bacteria	0	Proteobacteria	Gammaproteobacteria	Orbales	Orbaceae	Gilliamella
Cluster162	k__Bacteria	(UID203)	5449	104	58	100	4	0	0	0	0	6.9	0	0	Bacteria							70	69	53	Lactobacillus	69	Lactobacillus kimbladii	43	97.57	Bacteria	0	Firmicutes	Bacilli	Lactobacillales	Lactobacillaceae	Lactobacillus
Cluster041	k__Bacteria	(UID203)	5449	104	58	94	10	0	0	0	0	5.96	0	0	Bacteria							129	117	62	Bartonella	109	Bartonella apis	99	88.79	Bacteria	0	Proteobacteria	Alphaproteobacteria	Rhizobiales	Bartonellaceae	Bartonella
Cluster038	c__Gammaproteobacteria	(UID4387)	965	277	177	237	40	0	0	0	0	5.95	0	0	Bacteria		Proteobacteria	Gammaproteobacteria				247	240	174	Gilliamella	215	Gilliamella apicola	122	90.75	Bacteria	0	Proteobacteria	Gammaproteobacteria	Orbales	Orbaceae	Gilliamella
Cluster127	k__Bacteria	(UID203)	5449	104	58	92	12	0	0	0	0	4.79	0	0	Bacteria							53	23	15	Vermamoeba	7	Vermamoeba vermiformis	7	45.93	Eukaryota	0	0	0	0	Hartmannellidae	Vermamoeba
Cluster100	root	(UID1)	5656	56	24	55	1	0	0	0	0	4.17	0	0								35	22	17	Leptomonas	21	Leptomonas pyrrhocoris	13	72.95	Eukaryota	0	0	0	Kinetoplastida	Trypanosomatidae	Leptomonas
Cluster067	root	(UID1)	5656	56	24	55	1	0	0	0	0	4.17	0	0								65	34	29	Leptomonas	34	Leptomonas pyrrhocoris	21	73.13	Eukaryota	0	0	0	Kinetoplastida	Trypanosomatidae	Leptomonas
Cluster066	root	(UID1)	5656	56	24	55	1	0	0	0	0	4.17	0	0								182	168	139	Lactobacillus	145	Lactobacillus apis	130	89.49	Bacteria	0	Firmicutes	Bacilli	Lactobacillales	Lactobacillaceae	Lactobacillus
Cluster280	k__Bacteria	(UID203)	5449	104	58	100	4	0	0	0	0	3.45	0	0	Bacteria							17	14	9	Saccharibacter	13	Saccharibacter sp. AM169	13	87.94	Bacteria	0	Proteobacteria	Alphaproteobacteria	Rhodospirillales	Acetobacteraceae	Saccharibacter
Cluster225	k__Bacteria	(UID203)	5449	104	58	102	2	0	0	0	0	3.45	0	0	Bacteria							19	18	9	Bartonella	16	Bartonella apis	13	88.49	Bacteria	0	Proteobacteria	Alphaproteobacteria	Rhizobiales	Bartonellaceae	Bartonella
Cluster106	k__Bacteria	(UID203)	5449	104	58	102	2	0	0	0	0	3.45	0	0	Bacteria							60	60	20	Klebsiella	43	Klebsiella sp. OBRC7	17	97.97	Bacteria	0	Proteobacteria	Gammaproteobacteria	Enterobacterales	Enterobacteriaceae	Klebsiella
Cluster051	k__Bacteria	(UID203)	5449	104	58	99	5	0	0	0	0	2.19	0	0	Bacteria							106	98	39	Saccharibacter	88	Saccharibacter sp. AM169	88	86.79	Bacteria	0	Proteobacteria	Alphaproteobacteria	Rhodospirillales	Acetobacteraceae	Saccharibacter
Cluster115	root	(UID1)	5656	56	24	54	2	0	0	0	0	2.08	0	0								80	58	38	Bartonella	9	Bartonella apis	9	62.91	Bacteria	0	Proteobacteria	Alphaproteobacteria	Rhizobiales	Bartonellaceae	Bartonella
Cluster104	k__Archaea	(UID2)	207	149	107	141	8	0	0	0	0	1.44	0	0	Archaea							48	32	25	Leptomonas	30	Leptomonas pyrrhocoris	17	71.17	Eukaryota	0	0	0	Kinetoplastida	Trypanosomatidae	Leptomonas
Cluster079	f__Enterobacteriaceae	(UID5054)	223	876	305	844	32	0	0	0	0	1.3	0	0	Bacteria		Proteobacteria	Gammaproteobacteria	Enterobacterales	Enterobacteriaceae		217	90	71	Lactobacillus	32	Lactobacillus phage Lb338-1	18	63.61	Bacteria	0	Firmicutes	Bacilli	Lactobacillales	Lactobacillaceae	Lactobacillus
Cluster056	k__Archaea	(UID2)	207	149	107	147	2	0	0	0	0	1.25	0	0	Archaea							57	43	36	Leptomonas	40	Leptomonas pyrrhocoris	28	70.42	Eukaryota	0	0	0	Kinetoplastida	Trypanosomatidae	Leptomonas
Cluster183	k__Bacteria	(UID203)	5449	103	57	101	2	0	0	0	0	1.17	0	0	Bacteria							18	12	11	Leptomonas	11	Leptomonas pyrrhocoris	9	62.08	Eukaryota	0	0	0	Kinetoplastida	Trypanosomatidae	Leptomonas
Cluster126	k__Archaea	(UID2)	207	149	107	145	4	0	0	0	0	1.08	0	0	Archaea							27	17	6	Physcomitrella	2	Physcomitrella patens subsp. patens	2	35.61	Eukaryota	Viridiplantae	Streptophyta	Bryopsida	Funariales	Funariaceae	Physcomitrella
Cluster111	root	(UID1)	5656	56	24	55	1	0	0	0	0	1.04	0	0								22	14	14	Leptomonas	14	Leptomonas pyrrhocoris	8	73.94	Eukaryota	0	0	0	Kinetoplastida	Trypanosomatidae	Leptomonas
Cluster284	k__Bacteria	(UID203)	5449	103	58	101	2	0	0	0	0	1.02	0	0	Bacteria							7	7	5	Sambucus	3	Sambucus williamsii	3	96.76	Eukaryota	Viridiplantae	Streptophyta	0	Dipsacales	Adoxaceae	Sambucus
Cluster088	k__Archaea	(UID2)	207	149	107	148	1	0	0	0	0	0.93	0	0	Archaea							37	20	17	Leptomonas	20	Leptomonas pyrrhocoris	13	73.22	Eukaryota	0	0	0	Kinetoplastida	Trypanosomatidae	Leptomonas
Cluster209	root	(UID1)	5656	56	24	55	1	0	0	0	0	0.52	0	0								12	11	11	Leptomonas	11	Leptomonas pyrrhocoris	6	72.74	Eukaryota	0	0	0	Kinetoplastida	Trypanosomatidae	Leptomonas
Cluster073	k__Archaea	(UID2)	207	145	103	144	1	0	0	0	0	0.49	0	0	Archaea							44	32	30	Leptomonas	30	Leptomonas pyrrhocoris	22	70.7	Eukaryota	0	0	0	Kinetoplastida	Trypanosomatidae	Leptomonas
Cluster211	k__Bacteria	(UID203)	5449	104	58	101	3	0	0	0	0	0.47	0	0	Bacteria							23	23	18	Lactobacillus	17	Lactobacillus mellis	6	79.02	Bacteria	0	Firmicutes	Bacilli	Lactobacillales	Lactobacillaceae	Lactobacillus
Cluster170	k__Archaea	(UID2)	207	148	106	147	1	0	0	0	0	0.31	0	0	Archaea							23	13	12	Leptomonas	13	Leptomonas pyrrhocoris	10	72.18	Eukaryota	0	0	0	Kinetoplastida	Trypanosomatidae	Leptomonas
Cluster191	k__Bacteria	(UID203)	5449	104	58	102	1	1	0	0	0	0.31	0.16	0	Bacteria							199	51	43	Erwinia	7	groundwater metagenome	6	34.54	Bacteria	0	Proteobacteria	Gammaproteobacteria	Enterobacterales	Erwiniaceae	Erwinia
Cluster070	k__Bacteria	(UID203)	5449	104	58	102	2	0	0	0	0	0.31	0	0	Bacteria							135	40	26	Lactobacillus	12	Pseudomonas phage 201phi2-1	3	39.4	Bacteria	0	Firmicutes	Bacilli	Lactobacillales	Lactobacillaceae	Lactobacillus
Cluster045	k__Bacteria	(UID203)	5449	104	58	102	2	0	0	0	0	0.31	0	0	Bacteria							226	98	72	Burkholderia	33	Burkholderia arationis	31	36.98	Bacteria	0	Proteobacteria	Betaproteobacteria	Burkholderiales	Burkholderiaceae	Burkholderia
Cluster068	k__Archaea	(UID2)	207	149	107	148	1	0	0	0	0	0.31	0	0	Archaea							49	33	26	Leptomonas	32	Leptomonas pyrrhocoris	24	64.48	Eukaryota	0	0	0	Kinetoplastida	Trypanosomatidae	Leptomonas
Cluster098	k__Bacteria	(UID203)	5449	102	57	101	1	0	0	0	0	0.16	0	0	Bacteria							38	24	20	Leptomonas	22	Leptomonas pyrrhocoris	14	64.36	Eukaryota	0	0	0	Kinetoplastida	Trypanosomatidae	Leptomonas
Cluster141	k__Bacteria	(UID203)	5449	104	58	103	1	0	0	0	0	0.16	0	0	Bacteria							28	17	15	Leptomonas	17	Leptomonas pyrrhocoris	10	81.79	Eukaryota	0	0	0	Kinetoplastida	Trypanosomatidae	Leptomonas
Cluster093	k__Bacteria	(UID203)	5449	104	58	103	1	0	0	0	0	0.16	0	0	Bacteria							54	29	25	Leptomonas	26	Leptomonas pyrrhocoris	18	69.64	Eukaryota	0	0	0	Kinetoplastida	Trypanosomatidae	Leptomonas
Cluster382	root	(UID1)	5656	56	24	56	0	0	0	0	0	0	0	0								9	9	5	Klebsiella	5	Enterobacter sp. HMSC055A11	2	98.89	Bacteria	0	Proteobacteria	Gammaproteobacteria	Enterobacterales	Enterobacteriaceae	Klebsiella
Cluster381	root	(UID1)	5656	56	24	56	0	0	0	0	0	0	0	0								9	9	6	Lactobacillus	9	Lactobacillus apis	5	90.58	Bacteria	0	Firmicutes	Bacilli	Lactobacillales	Lactobacillaceae	Lactobacillus
Cluster380	root	(UID1)	5656	56	24	56	0	0	0	0	0	0	0	0								4	3	2	Pediococcus	2	Pediococcus acidilactici NGRI 0510Q	1	56.03	Bacteria	0	Firmicutes	Bacilli	Lactobacillales	Lactobacillaceae	Pediococcus
Cluster379	root	(UID1)	5656	56	24	56	0	0	0	0	0	0	0	0								2	2	1	Leptomonas	2	Leptomonas pyrrhocoris	2	51.35	Eukaryota	0	0	0	Kinetoplastida	Trypanosomatidae	Leptomonas
Cluster378	root	(UID1)	5656	56	24	56	0	0	0	0	0	0	0	0								3	2	2	Leptomonas	2	Leptomonas pyrrhocoris	2	65.4	Eukaryota	0	0	0	Kinetoplastida	Trypanosomatidae	Leptomonas
Cluster377	root	(UID1)	5656	56	24	56	0	0	0	0	0	0	0	0								3	2	1	Bartonella	2	Bartonella apis	2	82.25	Bacteria	0	Proteobacteria	Alphaproteobacteria	Rhizobiales	Bartonellaceae	Bartonella
Cluster376	root	(UID1)	5656	56	24	56	0	0	0	0	0	0	0	0								7	4	4	Leptomonas	4	Leptomonas pyrrhocoris	4	77.53	Eukaryota	0	0	0	Kinetoplastida	Trypanosomatidae	Leptomonas
Cluster375	root	(UID1)	5656	56	24	56	0	0	0	0	0	0	0	0								2	0	0	0	0	0	0	0	Bacteria	0	Proteobacteria	Gammaproteobacteria	Orbales	Orbaceae	Gilliamella
Cluster374	root	(UID1)	5656	56	24	56	0	0	0	0	0	0	0	0								7	7	6	Snodgrassella	6	Snodgrassella alvi SCGC AB-598-O02	4	96.2	Bacteria	0	Proteobacteria	Betaproteobacteria	Neisseriales	Neisseriaceae	Snodgrassella
Cluster373	root	(UID1)	5656	56	24	56	0	0	0	0	0	0	0	0								7	4	3	Gilliamella	2	Pectobacterium sp. (strain SCC3193)	1	74.38	Bacteria	0	Proteobacteria	Gammaproteobacteria	Orbales	Orbaceae	Gilliamella
Cluster372	root	(UID1)	5656	56	24	56	0	0	0	0	0	0	0	0								11	3	2	Lactobacillus	3	Lactobacillus nodensis DSM 19682 = JCM 14932 = NBRC 107160	1	55.07	Bacteria	0	Firmicutes	Bacilli	Lactobacillales	Lactobacillaceae	Lactobacillus
Cluster371	root	(UID1)	5656	56	24	56	0	0	0	0	0	0	0	0								1	0	0	0	0	0	0	0	Bacteria	0	Proteobacteria	Gammaproteobacteria	Orbales	Orbaceae	Gilliamella
Cluster370	root	(UID1)	5656	56	24	56	0	0	0	0	0	0	0	0								3	3	0	Gilliamella	3	Gilliamella apicola	2	99.17	Bacteria	0	Proteobacteria	Gammaproteobacteria	Orbales	Orbaceae	Gilliamella
Cluster369	root	(UID1)	5656	56	24	56	0	0	0	0	0	0	0	0								4	3	3	Gilliamella	3	Gilliamella apicola	3	98.4	Bacteria	0	Proteobacteria	Gammaproteobacteria	Orbales	Orbaceae	Gilliamella
Cluster368	root	(UID1)	5656	56	24	56	0	0	0	0	0	0	0	0								2	2	2	Leptomonas	2	Leptomonas seymouri	1	81.6	Eukaryota	0	0	0	Kinetoplastida	Trypanosomatidae	Leptomonas
Cluster367	root	(UID1)	5656	56	24	56	0	0	0	0	0	0	0	0								4	3	2	Lactobacillus	3	Lactobacillus kunkeei	3	94.2	Bacteria	0	Firmicutes	Bacilli	Lactobacillales	Lactobacillaceae	Lactobacillus
Cluster366	root	(UID1)	5656	56	24	56	0	0	0	0	0	0	0	0								2	2	2	Leptomonas	2	Leptomonas seymouri	1	35.9	Eukaryota	0	0	0	Kinetoplastida	Trypanosomatidae	Leptomonas
Cluster365	root	(UID1)	5656	56	24	56	0	0	0	0	0	0	0	0								12	9	7	Bartonella	3	Bartonella tamiae Th239	3	64.61	Bacteria	0	Proteobacteria	Alphaproteobacteria	Rhizobiales	Bartonellaceae	Bartonella
Cluster364	root	(UID1)	5656	56	24	56	0	0	0	0	0	0	0	0								3	2	2	Leishmania	1	Leptomonas pyrrhocoris	1	67.55	Eukaryota	0	0	0	Kinetoplastida	Trypanosomatidae	Leishmania
Cluster363	root	(UID1)	5656	56	24	56	0	0	0	0	0	0	0	0								4	4	1	Lactobacillus	4	Lactobacillus sp. wkB8	2	90.6	Bacteria	0	Firmicutes	Bacilli	Lactobacillales	Lactobacillaceae	Lactobacillus
Cluster362	root	(UID1)	5656	56	24	56	0	0	0	0	0	0	0	0								5	5	2	Lactobacillus	5	Lactobacillus apis	5	98.36	Bacteria	0	Firmicutes	Bacilli	Lactobacillales	Lactobacillaceae	Lactobacillus
Cluster361	root	(UID1)	5656	56	24	56	0	0	0	0	0	0	0	0								3	2	2	Leptomonas	2	Leptomonas seymouri	2	86.2	Eukaryota	0	0	0	Kinetoplastida	Trypanosomatidae	Leptomonas
Cluster360	root	(UID1)	5656	56	24	56	0	0	0	0	0	0	0	0								9	9	5	Klebsiella	7	Klebsiella sp. OBRC7	2	99.18	Bacteria	0	Proteobacteria	Gammaproteobacteria	Enterobacterales	Enterobacteriaceae	Klebsiella
Cluster359	root	(UID1)	5656	56	24	56	0	0	0	0	0	0	0	0								30	3	1	Vibrio	1	Acanthamoeba polyphaga mimivirus PE=4 SV=1	1	40.87	Bacteria	0	Proteobacteria	Gammaproteobacteria	Vibrionales	Vibrionaceae	Vibrio
Cluster358	root	(UID1)	5656	56	24	56	0	0	0	0	0	0	0	0								3	3	3	Leptomonas	3	Leptomonas pyrrhocoris	2	69.3	Eukaryota	0	0	0	Kinetoplastida	Trypanosomatidae	Leptomonas
Cluster357	root	(UID1)	5656	56	24	56	0	0	0	0	0	0	0	0								6	5	1	Gilliamella	5	Gilliamella apicola	5	94.52	Bacteria	0	Proteobacteria	Gammaproteobacteria	Orbales	Orbaceae	Gilliamella
Cluster356	root	(UID1)	5656	56	24	56	0	0	0	0	0	0	0	0								4	4	1	Lactobacillus	3	Lactobacillus kullabergensis	2	79.68	Bacteria	0	Firmicutes	Bacilli	Lactobacillales	Lactobacillaceae	Lactobacillus
Cluster355	root	(UID1)	5656	56	24	56	0	0	0	0	0	0	0	0								8	4	1	Leptomonas	2	Leptomonas pyrrhocoris	2	74.47	Eukaryota	0	0	0	Kinetoplastida	Trypanosomatidae	Leptomonas
Cluster354	root	(UID1)	5656	56	24	56	0	0	0	0	0	0	0	0								6	4	0	Saccharibacter	4	Saccharibacter sp. AM169	4	89.75	Bacteria	0	Proteobacteria	Alphaproteobacteria	Rhodospirillales	Acetobacteraceae	Saccharibacter
Cluster353	root	(UID1)	5656	56	24	56	0	0	0	0	0	0	0	0								6	5	1	Bartonella	5	Bartonella apis	5	86.06	Bacteria	0	Proteobacteria	Alphaproteobacteria	Rhizobiales	Bartonellaceae	Bartonella
Cluster352	root	(UID1)	5656	56	24	56	0	0	0	0	0	0	0	0								10	10	4	Klebsiella	10	Klebsiella sp. OBRC7	4	97.51	Bacteria	0	Proteobacteria	Gammaproteobacteria	Enterobacterales	Enterobacteriaceae	Klebsiella
Cluster351	root	(UID1)	5656	56	24	56	0	0	0	0	0	0	0	0								5	5	2	Bartonella	4	Bartonella apis	4	83	Bacteria	0	Proteobacteria	Alphaproteobacteria	Rhizobiales	Bartonellaceae	Bartonella
Cluster350	root	(UID1)	5656	56	24	56	0	0	0	0	0	0	0	0								4	4	0	Bartonella	3	Bartonella apis	3	74.12	Bacteria	0	Proteobacteria	Alphaproteobacteria	Rhizobiales	Bartonellaceae	Bartonella
Cluster349	root	(UID1)	5656	56	24	56	0	0	0	0	0	0	0	0								5	5	4	Kingella	2	Kingella denitrificans ATCC 33394	2	54.54	Bacteria	0	Proteobacteria	Betaproteobacteria	Neisseriales	Neisseriaceae	Kingella
Cluster348	root	(UID1)	5656	56	24	56	0	0	0	0	0	0	0	0								5	5	3	Lactobacillus	4	Lactobacillus kimbladii	2	85.24	Bacteria	0	Firmicutes	Bacilli	Lactobacillales	Lactobacillaceae	Lactobacillus
Cluster347	root	(UID1)	5656	56	24	56	0	0	0	0	0	0	0	0								8	8	4	Klebsiella	7	Klebsiella sp. OBRC7	4	100	Bacteria	0	Proteobacteria	Gammaproteobacteria	Enterobacterales	Enterobacteriaceae	Klebsiella
Cluster346	root	(UID1)	5656	56	24	56	0	0	0	0	0	0	0	0								19	18	12	Lactobacillus	18	Lactobacillus helsingborgensis	6	58.69	Bacteria	0	Firmicutes	Bacilli	Lactobacillales	Lactobacillaceae	Lactobacillus
Cluster345	root	(UID1)	5656	56	24	56	0	0	0	0	0	0	0	0								14	7	5	Apibacter	3	Apibacter mensalis	3	63.6	Bacteria	0	Bacteroidetes	Flavobacteriia	Flavobacteriales	Flavobacteriaceae	Apibacter
Cluster344	root	(UID1)	5656	56	24	56	0	0	0	0	0	0	0	0								6	4	2	Gilliamella	4	Gilliamella apicola	4	96.95	Bacteria	0	Proteobacteria	Gammaproteobacteria	Orbales	Orbaceae	Gilliamella
Cluster343	root	(UID1)	5656	56	24	56	0	0	0	0	0	0	0	0								3	2	2	Leptomonas	2	Leptomonas pyrrhocoris	1	66.35	Eukaryota	0	0	0	Kinetoplastida	Trypanosomatidae	Leptomonas
Cluster342	root	(UID1)	5656	56	24	56	0	0	0	0	0	0	0	0								3	3	3	Leptomonas	3	Leptomonas seymouri	2	85.17	Eukaryota	0	0	0	Kinetoplastida	Trypanosomatidae	Leptomonas
Cluster341	root	(UID1)	5656	56	24	56	0	0	0	0	0	0	0	0								4	3	3	Leptomonas	3	Leptomonas seymouri	2	65	Eukaryota	0	0	0	Kinetoplastida	Trypanosomatidae	Leptomonas
Cluster340	root	(UID1)	5656	56	24	56	0	0	0	0	0	0	0	0								8	8	3	Klebsiella	3	Raoultella ornithinolytica	1	96.6	Bacteria	0	Proteobacteria	Gammaproteobacteria	Enterobacterales	Enterobacteriaceae	Klebsiella
Cluster339	root	(UID1)	5656	56	24	56	0	0	0	0	0	0	0	0								6	6	3	Bartonella	6	Bartonella apis	5	93.62	Bacteria	0	Proteobacteria	Alphaproteobacteria	Rhizobiales	Bartonellaceae	Bartonella
Cluster338	root	(UID1)	5656	56	24	56	0	0	0	0	0	0	0	0								12	9	5	Lactobacillus	7	Lactobacillus kimbladii	3	73.41	Bacteria	0	Firmicutes	Bacilli	Lactobacillales	Lactobacillaceae	Lactobacillus
Cluster337	root	(UID1)	5656	56	24	56	0	0	0	0	0	0	0	0								4	4	3	Leptomonas	4	Leptomonas pyrrhocoris	3	56.35	Eukaryota	0	0	0	Kinetoplastida	Trypanosomatidae	Leptomonas
Cluster336	root	(UID1)	5656	56	24	56	0	0	0	0	0	0	0	0								4	4	4	Leptomonas	4	Leptomonas pyrrhocoris	3	73.83	Eukaryota	0	0	0	Kinetoplastida	Trypanosomatidae	Leptomonas
Cluster335	root	(UID1)	5656	56	24	56	0	0	0	0	0	0	0	0								4	3	3	Leptomonas	3	Leptomonas pyrrhocoris	3	68	Eukaryota	0	0	0	Kinetoplastida	Trypanosomatidae	Leptomonas
Cluster334	root	(UID1)	5656	56	24	56	0	0	0	0	0	0	0	0								3	3	3	Leptomonas	3	Leptomonas pyrrhocoris	3	52.4	Eukaryota	0	0	0	Kinetoplastida	Trypanosomatidae	Leptomonas
Cluster333	root	(UID1)	5656	56	24	56	0	0	0	0	0	0	0	0								5	3	2	Leptomonas	3	Leptomonas pyrrhocoris	2	61.8	Eukaryota	0	0	0	Kinetoplastida	Trypanosomatidae	Leptomonas
Cluster332	root	(UID1)	5656	56	24	56	0	0	0	0	0	0	0	0								6	6	6	Lactobacillus	6	Lactobacillus helsingborgensis	5	98.43	Bacteria	0	Firmicutes	Bacilli	Lactobacillales	Lactobacillaceae	Lactobacillus
Cluster331	root	(UID1)	5656	56	24	56	0	0	0	0	0	0	0	0								8	5	2	Leptomonas	4	Leptomonas pyrrhocoris	4	66	Eukaryota	0	0	0	Kinetoplastida	Trypanosomatidae	Leptomonas
Cluster330	root	(UID1)	5656	56	24	56	0	0	0	0	0	0	0	0								6	4	3	Leptomonas	4	Leptomonas pyrrhocoris	3	75.67	Eukaryota	0	0	0	Kinetoplastida	Trypanosomatidae	Leptomonas
Cluster329	root	(UID1)	5656	56	24	56	0	0	0	0	0	0	0	0								10	10	7	Gilliamella	6	Gilliamella apicola	3	76.25	Bacteria	0	Proteobacteria	Gammaproteobacteria	Orbales	Orbaceae	Gilliamella
Cluster328	root	(UID1)	5656	56	24	56	0	0	0	0	0	0	0	0								4	3	3	Leptomonas	3	Leptomonas pyrrhocoris	3	71.33	Eukaryota	0	0	0	Kinetoplastida	Trypanosomatidae	Leptomonas
Cluster327	root	(UID1)	5656	56	24	56	0	0	0	0	0	0	0	0								4	3	3	Leptomonas	3	Leptomonas pyrrhocoris	3	70.2	Eukaryota	0	0	0	Kinetoplastida	Trypanosomatidae	Leptomonas
Cluster326	root	(UID1)	5656	56	24	56	0	0	0	0	0	0	0	0								4	2	2	Crithidia	1	Crithidia acanthocephali	1	90.1	Eukaryota	0	0	0	Kinetoplastida	Trypanosomatidae	Crithidia
Cluster325	root	(UID1)	5656	56	24	56	0	0	0	0	0	0	0	0								3	3	3	Leptomonas	3	Leptomonas pyrrhocoris	2	63.5	Eukaryota	0	0	0	Kinetoplastida	Trypanosomatidae	Leptomonas
Cluster324	root	(UID1)	5656	56	24	56	0	0	0	0	0	0	0	0								6	5	1	Saccharibacter	5	Saccharibacter sp. AM169	5	93.3	Bacteria	0	Proteobacteria	Alphaproteobacteria	Rhodospirillales	Acetobacteraceae	Saccharibacter
Cluster323	root	(UID1)	5656	56	24	56	0	0	0	0	0	0	0	0								7	6	3	Pseudomonas	4	Pseudomonas sp. CMAA1215	1	45.5	Bacteria	0	Proteobacteria	Gammaproteobacteria	Pseudomonadales	Pseudomonadaceae	Pseudomonas
Cluster322	root	(UID1)	5656	56	24	56	0	0	0	0	0	0	0	0								5	5	0	Klebsiella	4	Klebsiella oxytoca	2	98.72	Bacteria	0	Proteobacteria	Gammaproteobacteria	Enterobacterales	Enterobacteriaceae	Klebsiella
Cluster321	root	(UID1)	5656	56	24	56	0	0	0	0	0	0	0	0								3	3	3	Leptomonas	3	Leptomonas pyrrhocoris	2	60.1	Eukaryota	0	0	0	Kinetoplastida	Trypanosomatidae	Leptomonas
Cluster320	root	(UID1)	5656	56	24	56	0	0	0	0	0	0	0	0								5	4	3	Lactobacillus	4	Lactobacillus kunkeei	3	95.2	Bacteria	0	Firmicutes	Bacilli	Lactobacillales	Lactobacillaceae	Lactobacillus
Cluster319	root	(UID1)	5656	56	24	56	0	0	0	0	0	0	0	0								5	3	1	Legionella	1	Haemophilus influenzae (strain 86-028NP)	1	54.23	Bacteria	0	Proteobacteria	Gammaproteobacteria	Legionellales	Legionellaceae	Legionella
Cluster318	root	(UID1)	5656	56	24	56	0	0	0	0	0	0	0	0								5	3	3	Leptomonas	3	Leptomonas pyrrhocoris	3	69.5	Eukaryota	0	0	0	Kinetoplastida	Trypanosomatidae	Leptomonas
Cluster317	root	(UID1)	5656	56	24	56	0	0	0	0	0	0	0	0								5	3	3	Leptomonas	3	Leptomonas seymouri	2	66.43	Eukaryota	0	0	0	Kinetoplastida	Trypanosomatidae	Leptomonas
Cluster316	root	(UID1)	5656	56	24	56	0	0	0	0	0	0	0	0								8	8	2	Klebsiella	6	Enterobacter sp. HMSC055A11	2	97.86	Bacteria	0	Proteobacteria	Gammaproteobacteria	Enterobacterales	Enterobacteriaceae	Klebsiella
Cluster315	root	(UID1)	5656	56	24	56	0	0	0	0	0	0	0	0								7	5	5	Leptomonas	5	Leptomonas pyrrhocoris	3	77.9	Eukaryota	0	0	0	Kinetoplastida	Trypanosomatidae	Leptomonas
Cluster314	root	(UID1)	5656	56	24	56	0	0	0	0	0	0	0	0								32	32	30	Lactobacillus	32	Lactobacillus kullabergensis	27	94.68	Bacteria	0	Firmicutes	Bacilli	Lactobacillales	Lactobacillaceae	Lactobacillus
Cluster313	root	(UID1)	5656	56	24	56	0	0	0	0	0	0	0	0								9	1	0	Leptomonas	1	Leptomonas pyrrhocoris	1	89.8	Eukaryota	0	0	0	Kinetoplastida	Trypanosomatidae	Leptomonas
Cluster312	root	(UID1)	5656	56	24	56	0	0	0	0	0	0	0	0								6	5	4	Leptomonas	5	Leptomonas pyrrhocoris	3	74.16	Eukaryota	0	0	0	Kinetoplastida	Trypanosomatidae	Leptomonas
Cluster311	root	(UID1)	5656	56	24	56	0	0	0	0	0	0	0	0								7	7	4	Lactobacillus	7	Lactobacillus kullabergensis	5	98.86	Bacteria	0	Firmicutes	Bacilli	Lactobacillales	Lactobacillaceae	Lactobacillus
Cluster310	root	(UID1)	5656	56	24	56	0	0	0	0	0	0	0	0								7	4	3	Leptomonas	4	Leptomonas pyrrhocoris	4	66.03	Eukaryota	0	0	0	Kinetoplastida	Trypanosomatidae	Leptomonas
Cluster309	root	(UID1)	5656	56	24	56	0	0	0	0	0	0	0	0								6	3	3	Leptomonas	3	Leptomonas seymouri	2	51.53	Eukaryota	0	0	0	Kinetoplastida	Trypanosomatidae	Leptomonas
Cluster308	root	(UID1)	5656	56	24	56	0	0	0	0	0	0	0	0								15	5	3	Burkholderia	2	Burkholderia arationis	2	35.24	Bacteria	0	Proteobacteria	Betaproteobacteria	Burkholderiales	Burkholderiaceae	Burkholderia
Cluster307	root	(UID1)	5656	56	24	56	0	0	0	0	0	0	0	0								26	26	24	Lactobacillus	20	Lactobacillus helsingborgensis	7	70.28	Bacteria	0	Firmicutes	Bacilli	Lactobacillales	Lactobacillaceae	Lactobacillus
Cluster306	root	(UID1)	5656	56	24	56	0	0	0	0	0	0	0	0								5	5	5	Leptomonas	5	Leptomonas pyrrhocoris	4	70.72	Eukaryota	0	0	0	Kinetoplastida	Trypanosomatidae	Leptomonas
Cluster305	root	(UID1)	5656	56	24	56	0	0	0	0	0	0	0	0								10	4	3	Lactobacillus	2	Lactobacillus kunkeei	2	56.38	Bacteria	0	Firmicutes	Bacilli	Lactobacillales	Lactobacillaceae	Lactobacillus
Cluster304	root	(UID1)	5656	56	24	56	0	0	0	0	0	0	0	0								13	4	1	Bacillus	2	Lactobacillus harbinensis DSM 16991	1	41.67	Bacteria	0	Firmicutes	Bacilli	Bacillales	Bacillaceae	Bacillus
Cluster303	root	(UID1)	5656	56	24	56	0	0	0	0	0	0	0	0								8	8	5	Gilliamella	8	Gilliamella apicola	5	91.2	Bacteria	0	Proteobacteria	Gammaproteobacteria	Orbales	Orbaceae	Gilliamella
Cluster302	root	(UID1)	5656	56	24	56	0	0	0	0	0	0	0	0								7	7	7	Leptomonas	5	Leptomonas pyrrhocoris	4	83.64	Eukaryota	0	0	0	Kinetoplastida	Trypanosomatidae	Leptomonas
Cluster301	root	(UID1)	5656	56	24	56	0	0	0	0	0	0	0	0								6	4	3	Leptomonas	4	Leptomonas pyrrhocoris	2	68	Eukaryota	0	0	0	Kinetoplastida	Trypanosomatidae	Leptomonas
Cluster300	root	(UID1)	5656	56	24	56	0	0	0	0	0	0	0	0								3	0	0	0	0	0	0	0	Bacteria	0	Proteobacteria	Gammaproteobacteria	Enterobacterales	Erwiniaceae	Erwinia
Cluster299	root	(UID1)	5656	56	24	56	0	0	0	0	0	0	0	0								5	4	4	Leptomonas	3	Leptomonas pyrrhocoris	2	67.72	Eukaryota	0	0	0	Kinetoplastida	Trypanosomatidae	Leptomonas
Cluster298	root	(UID1)	5656	56	24	56	0	0	0	0	0	0	0	0								5	4	4	Leptomonas	4	Leptomonas pyrrhocoris	3	61.42	Eukaryota	0	0	0	Kinetoplastida	Trypanosomatidae	Leptomonas
Cluster297	root	(UID1)	5656	56	24	56	0	0	0	0	0	0	0	0								15	9	7	Leptomonas	9	Leptomonas pyrrhocoris	6	71.6	Eukaryota	0	0	0	Kinetoplastida	Trypanosomatidae	Leptomonas
Cluster296	root	(UID1)	5656	56	24	56	0	0	0	0	0	0	0	0								7	5	5	Leptomonas	5	Leptomonas pyrrhocoris	4	57.92	Eukaryota	0	0	0	Kinetoplastida	Trypanosomatidae	Leptomonas
Cluster295	root	(UID1)	5656	56	24	56	0	0	0	0	0	0	0	0								12	11	4	Lactobacillus	11	Lactobacillus apinorum	7	93.98	Bacteria	0	Firmicutes	Bacilli	Lactobacillales	Lactobacillaceae	Lactobacillus
Cluster294	root	(UID1)	5656	56	24	56	0	0	0	0	0	0	0	0								13	5	2	Snodgrassella	2	Snodgrassella alvi SCGC AB-598-O02	2	51.44	Bacteria	0	Proteobacteria	Betaproteobacteria	Neisseriales	Neisseriaceae	Snodgrassella
Cluster293	root	(UID1)	5656	56	24	56	0	0	0	0	0	0	0	0								4	4	3	Leptomonas	4	Leptomonas pyrrhocoris	4	79.58	Eukaryota	0	0	0	Kinetoplastida	Trypanosomatidae	Leptomonas
Cluster292	root	(UID1)	5656	56	24	56	0	0	0	0	0	0	0	0								7	4	4	Leptomonas	4	Leptomonas seymouri	3	56.05	Eukaryota	0	0	0	Kinetoplastida	Trypanosomatidae	Leptomonas
Cluster291	root	(UID1)	5656	56	24	56	0	0	0	0	0	0	0	0								12	8	5	Bifidobacterium	6	Bifidobacterium asteroides	3	82.47	Bacteria	0	Actinobacteria	Actinobacteria	Bifidobacteriales	Bifidobacteriaceae	Bifidobacterium
Cluster290	root	(UID1)	5656	56	24	56	0	0	0	0	0	0	0	0								8	8	2	Bartonella	5	Bartonella apis	5	77.4	Bacteria	0	Proteobacteria	Alphaproteobacteria	Rhizobiales	Bartonellaceae	Bartonella
Cluster289	root	(UID1)	5656	56	24	56	0	0	0	0	0	0	0	0								13	7	4	Leptomonas	7	Leptomonas pyrrhocoris	4	59.54	Eukaryota	0	0	0	Kinetoplastida	Trypanosomatidae	Leptomonas
Cluster287	root	(UID1)	5656	56	24	56	0	0	0	0	0	0	0	0								7	5	4	Leptomonas	4	Leptomonas seymouri	3	72.22	Eukaryota	0	0	0	Kinetoplastida	Trypanosomatidae	Leptomonas
Cluster286	root	(UID1)	5656	56	24	56	0	0	0	0	0	0	0	0								20	5	5	Escherichia	1	Klebsiella variicola	1	79.76	Bacteria	0	Proteobacteria	Gammaproteobacteria	Enterobacterales	Enterobacteriaceae	Escherichia
Cluster285	root	(UID1)	5656	56	24	56	0	0	0	0	0	0	0	0								25	25	21	Gilliamella	24	Gilliamella apicola	13	93.89	Bacteria	0	Proteobacteria	Gammaproteobacteria	Orbales	Orbaceae	Gilliamella
Cluster283	root	(UID1)	5656	56	24	56	0	0	0	0	0	0	0	0								14	6	6	Leptomonas	6	Leptomonas pyrrhocoris	5	83.22	Eukaryota	0	0	0	Kinetoplastida	Trypanosomatidae	Leptomonas
Cluster282	root	(UID1)	5656	56	24	56	0	0	0	0	0	0	0	0								9	6	5	Leptomonas	6	Leptomonas pyrrhocoris	5	65.03	Eukaryota	0	0	0	Kinetoplastida	Trypanosomatidae	Leptomonas
Cluster281	root	(UID1)	5656	56	24	56	0	0	0	0	0	0	0	0								31	31	26	Gilliamella	30	Gilliamella apicola	21	89.55	Bacteria	0	Proteobacteria	Gammaproteobacteria	Orbales	Orbaceae	Gilliamella
Cluster279	root	(UID1)	5656	56	24	56	0	0	0	0	0	0	0	0								6	5	5	Leptomonas	5	Leptomonas pyrrhocoris	3	73.72	Eukaryota	0	0	0	Kinetoplastida	Trypanosomatidae	Leptomonas
Cluster278	root	(UID1)	5656	56	24	56	0	0	0	0	0	0	0	0								13	10	5	Bifidobacterium	8	Bifidobacterium asteroides	4	81.19	Bacteria	0	Actinobacteria	Actinobacteria	Bifidobacteriales	Bifidobacteriaceae	Bifidobacterium
Cluster277	root	(UID1)	5656	56	24	56	0	0	0	0	0	0	0	0								16	15	9	Lactobacillus	15	Lactobacillus melliventris	5	82.75	Bacteria	0	Firmicutes	Bacilli	Lactobacillales	Lactobacillaceae	Lactobacillus
Cluster276	root	(UID1)	5656	56	24	56	0	0	0	0	0	0	0	0								13	12	1	Klebsiella	11	Klebsiella michiganensis E718	5	99.57	Bacteria	0	Proteobacteria	Gammaproteobacteria	Enterobacterales	Enterobacteriaceae	Klebsiella
Cluster275	root	(UID1)	5656	56	24	56	0	0	0	0	0	0	0	0								22	21	14	Snodgrassella	20	Snodgrassella alvi wkB2	8	90.54	Bacteria	0	Proteobacteria	Betaproteobacteria	Neisseriales	Neisseriaceae	Snodgrassella
Cluster274	root	(UID1)	5656	56	24	56	0	0	0	0	0	0	0	0								10	5	5	Leptomonas	5	Leptomonas pyrrhocoris	4	83.86	Eukaryota	0	0	0	Kinetoplastida	Trypanosomatidae	Leptomonas
Cluster273	root	(UID1)	5656	56	24	56	0	0	0	0	0	0	0	0								8	2	2	Leptomonas	2	Leptomonas pyrrhocoris	2	69.3	Eukaryota	0	0	0	Kinetoplastida	Trypanosomatidae	Leptomonas
Cluster272	root	(UID1)	5656	56	24	56	0	0	0	0	0	0	0	0								23	21	15	Gilliamella	20	Gilliamella apicola	17	86.93	Bacteria	0	Proteobacteria	Gammaproteobacteria	Orbales	Orbaceae	Gilliamella
Cluster271	root	(UID1)	5656	56	24	56	0	0	0	0	0	0	0	0								11	10	6	Bartonella	9	Bartonella apis	9	82.61	Bacteria	0	Proteobacteria	Alphaproteobacteria	Rhizobiales	Bartonellaceae	Bartonella
Cluster270	root	(UID1)	5656	56	24	56	0	0	0	0	0	0	0	0								24	19	13	Flavobacterium	3	Treponema pedis str. T A4	2	49.55	Bacteria	0	Bacteroidetes	Flavobacteriia	Flavobacteriales	Flavobacteriaceae	Flavobacterium
Cluster269	root	(UID1)	5656	56	24	56	0	0	0	0	0	0	0	0								10	5	3	Leptomonas	5	Leptomonas pyrrhocoris	3	66.64	Eukaryota	0	0	0	Kinetoplastida	Trypanosomatidae	Leptomonas
Cluster268	root	(UID1)	5656	56	24	56	0	0	0	0	0	0	0	0								8	4	4	Leptomonas	4	Leptomonas seymouri	3	76.3	Eukaryota	0	0	0	Kinetoplastida	Trypanosomatidae	Leptomonas
Cluster267	root	(UID1)	5656	56	24	56	0	0	0	0	0	0	0	0								31	17	13	Pseudomonas	5	Gilliamella apicola	5	58.01	Bacteria	0	Proteobacteria	Gammaproteobacteria	Pseudomonadales	Pseudomonadaceae	Pseudomonas
Cluster266	root	(UID1)	5656	56	24	56	0	0	0	0	0	0	0	0								7	4	4	Leptomonas	4	Leptomonas pyrrhocoris	2	79.4	Eukaryota	0	0	0	Kinetoplastida	Trypanosomatidae	Leptomonas
Cluster265	root	(UID1)	5656	56	24	56	0	0	0	0	0	0	0	0								12	4	3	Leptomonas	4	Leptomonas seymouri	2	71.42	Eukaryota	0	0	0	Kinetoplastida	Trypanosomatidae	Leptomonas
Cluster264	root	(UID1)	5656	56	24	56	0	0	0	0	0	0	0	0								14	12	5	Bartonella	8	Bartonella apis	7	77.59	Bacteria	0	Proteobacteria	Alphaproteobacteria	Rhizobiales	Bartonellaceae	Bartonella
Cluster263	root	(UID1)	5656	56	24	56	0	0	0	0	0	0	0	0								12	4	4	Leptomonas	4	Leptomonas seymouri	2	74.27	Eukaryota	0	0	0	Kinetoplastida	Trypanosomatidae	Leptomonas
Cluster262	root	(UID1)	5656	56	24	56	0	0	0	0	0	0	0	0								8	1	1	Crithidia	1	Crithidia mellificae PE=3 SV=1	1	99.8	Eukaryota	0	0	0	Kinetoplastida	Trypanosomatidae	Crithidia
Cluster261	root	(UID1)	5656	56	24	56	0	0	0	0	0	0	0	0								22	21	16	Gilliamella	20	Gilliamella apicola	13	90.98	Bacteria	0	Proteobacteria	Gammaproteobacteria	Orbales	Orbaceae	Gilliamella
Cluster260	root	(UID1)	5656	56	24	56	0	0	0	0	0	0	0	0								10	7	4	Leptomonas	7	Leptomonas pyrrhocoris	6	70.6	Eukaryota	0	0	0	Kinetoplastida	Trypanosomatidae	Leptomonas
Cluster259	root	(UID1)	5656	56	24	56	0	0	0	0	0	0	0	0								11	10	5	Snodgrassella	10	Snodgrassella alvi wkB2	4	81.36	Bacteria	0	Proteobacteria	Betaproteobacteria	Neisseriales	Neisseriaceae	Snodgrassella
Cluster258	root	(UID1)	5656	56	24	56	0	0	0	0	0	0	0	0								62	51	46	Lactobacillus	51	Lactobacillus mellifer	49	96.97	Bacteria	0	Firmicutes	Bacilli	Lactobacillales	Lactobacillaceae	Lactobacillus
Cluster257	root	(UID1)	5656	56	24	56	0	0	0	0	0	0	0	0								21	21	16	Bartonella	19	Bartonella apis	19	91.27	Bacteria	0	Proteobacteria	Alphaproteobacteria	Rhizobiales	Bartonellaceae	Bartonella
Cluster256	root	(UID1)	5656	56	24	56	0	0	0	0	0	0	0	0								17	16	8	Klebsiella	12	Klebsiella sp. OBRC7	6	98.72	Bacteria	0	Proteobacteria	Gammaproteobacteria	Enterobacterales	Enterobacteriaceae	Klebsiella
Cluster255	root	(UID1)	5656	56	24	56	0	0	0	0	0	0	0	0								18	18	10	Klebsiella	11	Klebsiella sp. OBRC7	3	98.31	Bacteria	0	Proteobacteria	Gammaproteobacteria	Enterobacterales	Enterobacteriaceae	Klebsiella
Cluster254	root	(UID1)	5656	56	24	56	0	0	0	0	0	0	0	0								22	18	11	Snodgrassella	17	Snodgrassella alvi SCGC AB-598-O11	11	94.88	Bacteria	0	Proteobacteria	Betaproteobacteria	Neisseriales	Neisseriaceae	Snodgrassella
Cluster253	root	(UID1)	5656	56	24	56	0	0	0	0	0	0	0	0								24	21	15	Sugiyamaella	3	Sugiyamaella lignohabitans	3	65.73	Eukaryota	Fungi	Ascomycota	Saccharomycetes	Saccharomycetales	Trichomonascaceae	Sugiyamaella
Cluster252	root	(UID1)	5656	56	24	56	0	0	0	0	0	0	0	0								17	12	8	Lactobacillus	6	Lactobacillus mellis	2	58.18	Bacteria	0	Firmicutes	Bacilli	Lactobacillales	Lactobacillaceae	Lactobacillus
Cluster251	root	(UID1)	5656	56	24	56	0	0	0	0	0	0	0	0								11	11	6	Snodgrassella	8	Snodgrassella alvi wkB2	3	90.22	Bacteria	0	Proteobacteria	Betaproteobacteria	Neisseriales	Neisseriaceae	Snodgrassella
Cluster250	root	(UID1)	5656	56	24	56	0	0	0	0	0	0	0	0								15	7	2	Lactobacillus	4	Arthrobacter sp. Hiyo8	1	56.21	Bacteria	0	Firmicutes	Bacilli	Lactobacillales	Lactobacillaceae	Lactobacillus
Cluster249	root	(UID1)	5656	56	24	56	0	0	0	0	0	0	0	0								10	5	0	Dethiosulfatibacter	2	Dethiosulfatibacter aminovorans DSM 17477	2	33.8	Bacteria	0	Firmicutes	Tissierellia	0	0	Dethiosulfatibacter
Cluster248	root	(UID1)	5656	56	24	56	0	0	0	0	0	0	0	0								21	21	18	Gilliamella	20	Gilliamella apicola	18	97.11	Bacteria	0	Proteobacteria	Gammaproteobacteria	Orbales	Orbaceae	Gilliamella
Cluster247	root	(UID1)	5656	56	24	56	0	0	0	0	0	0	0	0								29	17	13	Lactobacillus	15	Lactobacillus crispatus FB077-07	3	49.87	Bacteria	0	Firmicutes	Bacilli	Lactobacillales	Lactobacillaceae	Lactobacillus
Cluster246	root	(UID1)	5656	56	24	56	0	0	0	0	0	0	0	0								39	25	16	Gilliamella	11	Gilliamella apicola	10	60.82	Bacteria	0	Proteobacteria	Gammaproteobacteria	Orbales	Orbaceae	Gilliamella
Cluster245	root	(UID1)	5656	56	24	56	0	0	0	0	0	0	0	0								23	22	12	Gilliamella	19	Gilliamella apicola	12	87.35	Bacteria	0	Proteobacteria	Gammaproteobacteria	Orbales	Orbaceae	Gilliamella
Cluster244	root	(UID1)	5656	56	24	56	0	0	0	0	0	0	0	0								12	11	5	Bartonella	10	Bartonella apis	8	79.11	Bacteria	0	Proteobacteria	Alphaproteobacteria	Rhizobiales	Bartonellaceae	Bartonella
Cluster243	root	(UID1)	5656	56	24	56	0	0	0	0	0	0	0	0								35	16	11	Commensalibacter	6	Commensalibacter intestini A911	6	55.21	Bacteria	0	Proteobacteria	Alphaproteobacteria	Rhodospirillales	Acetobacteraceae	Commensalibacter
Cluster242	root	(UID1)	5656	56	24	56	0	0	0	0	0	0	0	0								15	14	4	Bifidobacterium	14	Bifidobacterium asteroides	12	97.5	Bacteria	0	Actinobacteria	Actinobacteria	Bifidobacteriales	Bifidobacteriaceae	Bifidobacterium
Cluster241	root	(UID1)	5656	56	24	56	0	0	0	0	0	0	0	0								13	9	5	Leptomonas	9	Leptomonas pyrrhocoris	6	67.77	Eukaryota	0	0	0	Kinetoplastida	Trypanosomatidae	Leptomonas
Cluster240	root	(UID1)	5656	56	24	56	0	0	0	0	0	0	0	0								21	12	5	Bifidobacterium	4	Bifidobacterium asteroides	3	53.82	Bacteria	0	Actinobacteria	Actinobacteria	Bifidobacteriales	Bifidobacteriaceae	Bifidobacterium
Cluster239	root	(UID1)	5656	56	24	56	0	0	0	0	0	0	0	0								3	2	1	Heligmosomoides	1	Danio rerio PE=4 SV=1	1	30.15	Eukaryota	Metazoa	Nematoda	Chromadorea	Rhabditida	Heligmosomatidae	Heligmosomoides
Cluster238	root	(UID1)	5656	56	24	56	0	0	0	0	0	0	0	0								31	25	20	Bartonella	15	Bartonella rattimassiliensis 15908	6	50.83	Bacteria	0	Proteobacteria	Alphaproteobacteria	Rhizobiales	Bartonellaceae	Bartonella
Cluster237	root	(UID1)	5656	56	24	56	0	0	0	0	0	0	0	0								73	18	13	Bifidobacterium	4	Gardnerella vaginalis 315-A	2	36.06	Bacteria	0	Actinobacteria	Actinobacteria	Bifidobacteriales	Bifidobacteriaceae	Bifidobacterium
Cluster236	root	(UID1)	5656	56	24	56	0	0	0	0	0	0	0	0								22	19	10	Gilliamella	15	Gilliamella apicola	13	75.75	Bacteria	0	Proteobacteria	Gammaproteobacteria	Orbales	Orbaceae	Gilliamella
Cluster235	root	(UID1)	5656	56	24	56	0	0	0	0	0	0	0	0								9	7	5	Leptomonas	7	Leptomonas seymouri	4	61.8	Eukaryota	0	0	0	Kinetoplastida	Trypanosomatidae	Leptomonas
Cluster234	root	(UID1)	5656	56	24	56	0	0	0	0	0	0	0	0								12	7	1	Melipona	3	Melipona quadrifasciata	3	81.7	Eukaryota	Metazoa	Arthropoda	Insecta	Hymenoptera	Apidae	Melipona
Cluster233	root	(UID1)	5656	56	24	56	0	0	0	0	0	0	0	0								5	0	0	0	0	0	0	0	Bacteria	0	Proteobacteria	Gammaproteobacteria	Enterobacterales	Enterobacteriaceae	Klebsiella
Cluster232	root	(UID1)	5656	56	24	56	0	0	0	0	0	0	0	0								16	16	5	Klebsiella	15	Klebsiella sp. OBRC7	5	99.2	Bacteria	0	Proteobacteria	Gammaproteobacteria	Enterobacterales	Enterobacteriaceae	Klebsiella
Cluster231	root	(UID1)	5656	56	24	56	0	0	0	0	0	0	0	0								8	6	6	Leptomonas	6	Leptomonas pyrrhocoris	5	79.3	Eukaryota	0	0	0	Kinetoplastida	Trypanosomatidae	Leptomonas
Cluster230	root	(UID1)	5656	56	24	56	0	0	0	0	0	0	0	0								41	24	13	Snodgrassella	5	Oligella sp. HMSC09E12	4	48.08	Bacteria	0	Proteobacteria	Betaproteobacteria	Neisseriales	Neisseriaceae	Snodgrassella
Cluster229	root	(UID1)	5656	56	24	56	0	0	0	0	0	0	0	0								14	10	9	Leptomonas	9	Leptomonas pyrrhocoris	7	69.11	Eukaryota	0	0	0	Kinetoplastida	Trypanosomatidae	Leptomonas
Cluster228	root	(UID1)	5656	56	24	56	0	0	0	0	0	0	0	0								26	17	8	Lactobacillus	9	Lactobacillus phage Lb338-1	3	45.08	Bacteria	0	Firmicutes	Bacilli	Lactobacillales	Lactobacillaceae	Lactobacillus
Cluster227	root	(UID1)	5656	56	24	56	0	0	0	0	0	0	0	0								19	19	12	Lactobacillus	19	Lactobacillus kunkeei	13	86.47	Bacteria	0	Firmicutes	Bacilli	Lactobacillales	Lactobacillaceae	Lactobacillus
Cluster226	root	(UID1)	5656	56	24	56	0	0	0	0	0	0	0	0								15	9	9	Leptomonas	9	Leptomonas pyrrhocoris	6	69.89	Eukaryota	0	0	0	Kinetoplastida	Trypanosomatidae	Leptomonas
Cluster224	root	(UID1)	5656	56	24	56	0	0	0	0	0	0	0	0								15	10	9	Leptomonas	9	Leptomonas pyrrhocoris	7	77.12	Eukaryota	0	0	0	Kinetoplastida	Trypanosomatidae	Leptomonas
Cluster223	root	(UID1)	5656	56	24	56	0	0	0	0	0	0	0	0								12	8	8	Leptomonas	7	Leptomonas pyrrhocoris	6	75.37	Eukaryota	0	0	0	Kinetoplastida	Trypanosomatidae	Leptomonas
Cluster222	root	(UID1)	5656	56	24	56	0	0	0	0	0	0	0	0								15	4	4	Leptomonas	4	Leptomonas pyrrhocoris	3	67.72	Eukaryota	0	0	0	Kinetoplastida	Trypanosomatidae	Leptomonas
Cluster221	root	(UID1)	5656	56	24	56	0	0	0	0	0	0	0	0								10	8	7	Leptomonas	7	Leptomonas pyrrhocoris	5	86.95	Eukaryota	0	0	0	Kinetoplastida	Trypanosomatidae	Leptomonas
Cluster220	root	(UID1)	5656	56	24	56	0	0	0	0	0	0	0	0								12	6	4	Leptomonas	6	Leptomonas seymouri	3	69.15	Eukaryota	0	0	0	Kinetoplastida	Trypanosomatidae	Leptomonas
Cluster219	root	(UID1)	5656	56	24	56	0	0	0	0	0	0	0	0								15	6	6	Leptomonas	6	Leptomonas pyrrhocoris	4	74	Eukaryota	0	0	0	Kinetoplastida	Trypanosomatidae	Leptomonas
Cluster218	root	(UID1)	5656	56	24	56	0	0	0	0	0	0	0	0								12	7	7	Leptomonas	6	Leptomonas pyrrhocoris	4	69.3	Eukaryota	0	0	0	Kinetoplastida	Trypanosomatidae	Leptomonas
Cluster217	root	(UID1)	5656	56	24	56	0	0	0	0	0	0	0	0								4	1	0	Dufourea	1	Dufourea novaeangliae	1	79.6	Eukaryota	Fungi	Ascomycota	Lecanoromycetes	Teloschistales	Teloschistaceae	Dufourea
Cluster216	root	(UID1)	5656	56	24	56	0	0	0	0	0	0	0	0								15	11	11	Leptomonas	11	Leptomonas pyrrhocoris	6	73.71	Eukaryota	0	0	0	Kinetoplastida	Trypanosomatidae	Leptomonas
Cluster215	root	(UID1)	5656	56	24	56	0	0	0	0	0	0	0	0								13	10	7	Leptomonas	10	Leptomonas pyrrhocoris	7	68.02	Eukaryota	0	0	0	Kinetoplastida	Trypanosomatidae	Leptomonas
Cluster214	root	(UID1)	5656	56	24	56	0	0	0	0	0	0	0	0								13	10	9	Leptomonas	9	Leptomonas pyrrhocoris	7	69.47	Eukaryota	0	0	0	Kinetoplastida	Trypanosomatidae	Leptomonas
Cluster213	root	(UID1)	5656	56	24	56	0	0	0	0	0	0	0	0								11	8	8	Leptomonas	8	Leptomonas pyrrhocoris	7	65.53	Eukaryota	0	0	0	Kinetoplastida	Trypanosomatidae	Leptomonas
Cluster212	root	(UID1)	5656	56	24	56	0	0	0	0	0	0	0	0								28	28	10	Klebsiella	20	Klebsiella michiganensis E718	6	98.42	Bacteria	0	Proteobacteria	Gammaproteobacteria	Enterobacterales	Enterobacteriaceae	Klebsiella
Cluster210	root	(UID1)	5656	56	24	56	0	0	0	0	0	0	0	0								12	9	6	Leptomonas	9	Leptomonas pyrrhocoris	6	72.71	Eukaryota	0	0	0	Kinetoplastida	Trypanosomatidae	Leptomonas
Cluster208	root	(UID1)	5656	56	24	56	0	0	0	0	0	0	0	0								20	18	10	Bartonella	17	Bartonella apis	16	91.88	Bacteria	0	Proteobacteria	Alphaproteobacteria	Rhizobiales	Bartonellaceae	Bartonella
Cluster207	root	(UID1)	5656	56	24	56	0	0	0	0	0	0	0	0								21	9	8	Leptomonas	9	Leptomonas pyrrhocoris	6	67.16	Eukaryota	0	0	0	Kinetoplastida	Trypanosomatidae	Leptomonas
Cluster206	root	(UID1)	5656	56	24	56	0	0	0	0	0	0	0	0								35	34	19	Klebsiella	24	Klebsiella sp. OBRC7	9	97.73	Bacteria	0	Proteobacteria	Gammaproteobacteria	Enterobacterales	Enterobacteriaceae	Klebsiella
Cluster205	root	(UID1)	5656	56	24	56	0	0	0	0	0	0	0	0								15	15	11	Gilliamella	15	Gilliamella apicola SCGC AB-598-B02	10	92.74	Bacteria	0	Proteobacteria	Gammaproteobacteria	Orbales	Orbaceae	Gilliamella
Cluster204	root	(UID1)	5656	56	24	56	0	0	0	0	0	0	0	0								15	9	8	Leptomonas	8	Leptomonas pyrrhocoris	5	61.12	Eukaryota	0	0	0	Kinetoplastida	Trypanosomatidae	Leptomonas
Cluster203	root	(UID1)	5656	56	24	56	0	0	0	0	0	0	0	0								16	9	7	Leptomonas	7	Leptomonas pyrrhocoris	4	64.9	Eukaryota	0	0	0	Kinetoplastida	Trypanosomatidae	Leptomonas
Cluster202	root	(UID1)	5656	56	24	56	0	0	0	0	0	0	0	0								12	6	6	Leptomonas	6	Leptomonas pyrrhocoris	5	76.75	Eukaryota	0	0	0	Kinetoplastida	Trypanosomatidae	Leptomonas
Cluster201	root	(UID1)	5656	56	24	56	0	0	0	0	0	0	0	0								9	8	6	Leptomonas	8	Leptomonas seymouri	4	57.4	Eukaryota	0	0	0	Kinetoplastida	Trypanosomatidae	Leptomonas
Cluster200	root	(UID1)	5656	56	24	56	0	0	0	0	0	0	0	0								60	43	31	Pseudomonas	28	Gilliamella apicola	3	52.71	Bacteria	0	Proteobacteria	Gammaproteobacteria	Pseudomonadales	Pseudomonadaceae	Pseudomonas
Cluster199	root	(UID1)	5656	56	24	56	0	0	0	0	0	0	0	0								14	12	8	Leptomonas	12	Leptomonas pyrrhocoris	9	71.22	Eukaryota	0	0	0	Kinetoplastida	Trypanosomatidae	Leptomonas
Cluster198	root	(UID1)	5656	56	24	56	0	0	0	0	0	0	0	0								11	9	8	Leptomonas	9	Leptomonas pyrrhocoris	7	73.86	Eukaryota	0	0	0	Kinetoplastida	Trypanosomatidae	Leptomonas
Cluster197	root	(UID1)	5656	56	24	56	0	0	0	0	0	0	0	0								13	8	7	Leptomonas	8	Leptomonas pyrrhocoris	7	79.08	Eukaryota	0	0	0	Kinetoplastida	Trypanosomatidae	Leptomonas
Cluster196	root	(UID1)	5656	56	24	56	0	0	0	0	0	0	0	0								22	8	4	Ralstonia	2	Yersinia phage PY54	1	36.71	Bacteria	0	Proteobacteria	Betaproteobacteria	Burkholderiales	Burkholderiaceae	Ralstonia
Cluster195	root	(UID1)	5656	56	24	56	0	0	0	0	0	0	0	0								24	24	15	Bartonella	22	Bartonella apis	21	89.01	Bacteria	0	Proteobacteria	Alphaproteobacteria	Rhizobiales	Bartonellaceae	Bartonella
Cluster194	root	(UID1)	5656	56	24	56	0	0	0	0	0	0	0	0								14	9	9	Leptomonas	9	Leptomonas pyrrhocoris	5	66.74	Eukaryota	0	0	0	Kinetoplastida	Trypanosomatidae	Leptomonas
Cluster193	root	(UID1)	5656	56	24	56	0	0	0	0	0	0	0	0								36	33	20	Lactobacillus	29	Lactobacillus kunkeei	19	86.17	Bacteria	0	Firmicutes	Bacilli	Lactobacillales	Lactobacillaceae	Lactobacillus
Cluster192	root	(UID1)	5656	56	24	56	0	0	0	0	0	0	0	0								15	8	6	Leptomonas	8	Leptomonas pyrrhocoris	7	78.12	Eukaryota	0	0	0	Kinetoplastida	Trypanosomatidae	Leptomonas
Cluster190	root	(UID1)	5656	56	24	56	0	0	0	0	0	0	0	0								30	28	17	Gilliamella	28	Gilliamella apicola	23	94.97	Bacteria	0	Proteobacteria	Gammaproteobacteria	Orbales	Orbaceae	Gilliamella
Cluster189	root	(UID1)	5656	56	24	56	0	0	0	0	0	0	0	0								23	23	8	Klebsiella	17	Klebsiella sp. OBRC7	4	98.77	Bacteria	0	Proteobacteria	Gammaproteobacteria	Enterobacterales	Enterobacteriaceae	Klebsiella
Cluster188	root	(UID1)	5656	56	24	56	0	0	0	0	0	0	0	0								14	8	6	Leptomonas	8	Leptomonas pyrrhocoris	5	71.35	Eukaryota	0	0	0	Kinetoplastida	Trypanosomatidae	Leptomonas
Cluster187	root	(UID1)	5656	56	24	56	0	0	0	0	0	0	0	0								23	12	10	Leptomonas	12	Leptomonas pyrrhocoris	8	65.15	Eukaryota	0	0	0	Kinetoplastida	Trypanosomatidae	Leptomonas
Cluster186	root	(UID1)	5656	56	24	56	0	0	0	0	0	0	0	0								26	25	11	Klebsiella	22	Klebsiella sp. OBRC7	4	97.42	Bacteria	0	Proteobacteria	Gammaproteobacteria	Enterobacterales	Enterobacteriaceae	Klebsiella
Cluster184	root	(UID1)	5656	56	24	56	0	0	0	0	0	0	0	0								17	8	7	Leptomonas	8	Leptomonas pyrrhocoris	6	69.62	Eukaryota	0	0	0	Kinetoplastida	Trypanosomatidae	Leptomonas
Cluster182	root	(UID1)	5656	56	24	56	0	0	0	0	0	0	0	0								17	11	9	Leptomonas	10	Leptomonas pyrrhocoris	6	63.96	Eukaryota	0	0	0	Kinetoplastida	Trypanosomatidae	Leptomonas
Cluster181	root	(UID1)	5656	56	24	56	0	0	0	0	0	0	0	0								49	45	38	Lactobacillus	44	Lactobacillus kunkeei	29	97.5	Bacteria	0	Firmicutes	Bacilli	Lactobacillales	Lactobacillaceae	Lactobacillus
Cluster180	root	(UID1)	5656	56	24	56	0	0	0	0	0	0	0	0								21	11	10	Leptomonas	11	Leptomonas pyrrhocoris	6	71.45	Eukaryota	0	0	0	Kinetoplastida	Trypanosomatidae	Leptomonas
Cluster179	root	(UID1)	5656	56	24	56	0	0	0	0	0	0	0	0								17	11	10	Leptomonas	10	Leptomonas pyrrhocoris	6	76.06	Eukaryota	0	0	0	Kinetoplastida	Trypanosomatidae	Leptomonas
Cluster178	root	(UID1)	5656	56	24	56	0	0	0	0	0	0	0	0								59	37	31	Gilliamella	12	Gilliamella apicola	11	49.96	Bacteria	0	Proteobacteria	Gammaproteobacteria	Orbales	Orbaceae	Gilliamella
Cluster177	root	(UID1)	5656	56	24	56	0	0	0	0	0	0	0	0								42	18	9	Enterococcus	4	Enterococcus phage vB_Efae230P-4	2	42.31	Bacteria	0	Firmicutes	Bacilli	Lactobacillales	Enterococcaceae	Enterococcus
Cluster176	root	(UID1)	5656	56	24	56	0	0	0	0	0	0	0	0								39	15	9	Lactobacillus	8	Lactobacillus phage LP65	4	39.55	Bacteria	0	Firmicutes	Bacilli	Lactobacillales	Lactobacillaceae	Lactobacillus
Cluster175	root	(UID1)	5656	56	24	56	0	0	0	0	0	0	0	0								23	11	11	Leptomonas	11	Leptomonas pyrrhocoris	7	70.36	Eukaryota	0	0	0	Kinetoplastida	Trypanosomatidae	Leptomonas
Cluster174	root	(UID1)	5656	56	24	56	0	0	0	0	0	0	0	0								91	63	52	Lactobacillus	21	Lactobacillus crispatus MV-3A-US	5	54.83	Bacteria	0	Firmicutes	Bacilli	Lactobacillales	Lactobacillaceae	Lactobacillus
Cluster173	root	(UID1)	5656	56	24	56	0	0	0	0	0	0	0	0								19	12	10	Leptomonas	11	Leptomonas seymouri	7	75.77	Eukaryota	0	0	0	Kinetoplastida	Trypanosomatidae	Leptomonas
Cluster172	root	(UID1)	5656	56	24	56	0	0	0	0	0	0	0	0								23	21	7	Bifidobacterium	21	Bifidobacterium asteroides	15	95.96	Bacteria	0	Actinobacteria	Actinobacteria	Bifidobacteriales	Bifidobacteriaceae	Bifidobacterium
Cluster171	root	(UID1)	5656	56	24	56	0	0	0	0	0	0	0	0								38	30	15	Lactobacillus	20	Lactobacillus kunkeei	18	77.75	Bacteria	0	Firmicutes	Bacilli	Lactobacillales	Lactobacillaceae	Lactobacillus
Cluster169	root	(UID1)	5656	56	24	56	0	0	0	0	0	0	0	0								30	29	15	Gilliamella	28	Gilliamella apicola	26	88.78	Bacteria	0	Proteobacteria	Gammaproteobacteria	Orbales	Orbaceae	Gilliamella
Cluster168	root	(UID1)	5656	56	24	56	0	0	0	0	0	0	0	0								29	29	13	Saccharibacter	12	Saccharibacter sp. AM169	12	89.82	Bacteria	0	Proteobacteria	Alphaproteobacteria	Rhodospirillales	Acetobacteraceae	Saccharibacter
Cluster167	root	(UID1)	5656	56	24	56	0	0	0	0	0	0	0	0								36	31	15	Klebsiella	17	Klebsiella sp. OBRC7	5	89.48	Bacteria	0	Proteobacteria	Gammaproteobacteria	Enterobacterales	Enterobacteriaceae	Klebsiella
Cluster166	root	(UID1)	5656	56	24	56	0	0	0	0	0	0	0	0								21	12	7	Leptomonas	12	Leptomonas pyrrhocoris	10	66.78	Eukaryota	0	0	0	Kinetoplastida	Trypanosomatidae	Leptomonas
Cluster165	root	(UID1)	5656	56	24	56	0	0	0	0	0	0	0	0								18	13	10	Leptomonas	13	Leptomonas pyrrhocoris	7	56.58	Eukaryota	0	0	0	Kinetoplastida	Trypanosomatidae	Leptomonas
Cluster164	root	(UID1)	5656	56	24	56	0	0	0	0	0	0	0	0								137	39	32	Labrenzia	12	Labrenzia sp. C1B10	12	40.46	Bacteria	0	Proteobacteria	Alphaproteobacteria	Rhodobacterales	Rhodobacteraceae	Labrenzia
Cluster163	root	(UID1)	5656	56	24	56	0	0	0	0	0	0	0	0								22	15	14	Leptomonas	11	Leptomonas pyrrhocoris	6	73.59	Eukaryota	0	0	0	Kinetoplastida	Trypanosomatidae	Leptomonas
Cluster161	root	(UID1)	5656	56	24	56	0	0	0	0	0	0	0	0								19	19	8	Lactobacillus	18	Lactobacillus apis	14	66.69	Bacteria	0	Firmicutes	Bacilli	Lactobacillales	Lactobacillaceae	Lactobacillus
Cluster160	root	(UID1)	5656	56	24	56	0	0	0	0	0	0	0	0								23	10	9	Leptomonas	9	Leptomonas pyrrhocoris	7	70.53	Eukaryota	0	0	0	Kinetoplastida	Trypanosomatidae	Leptomonas
Cluster159	root	(UID1)	5656	56	24	56	0	0	0	0	0	0	0	0								21	12	11	Leptomonas	12	Leptomonas pyrrhocoris	10	63.38	Eukaryota	0	0	0	Kinetoplastida	Trypanosomatidae	Leptomonas
Cluster158	root	(UID1)	5656	56	24	56	0	0	0	0	0	0	0	0								26	25	12	Gilliamella	24	Gilliamella apicola	16	82.27	Bacteria	0	Proteobacteria	Gammaproteobacteria	Orbales	Orbaceae	Gilliamella
Cluster157	root	(UID1)	5656	56	24	56	0	0	0	0	0	0	0	0								47	46	33	Lactobacillus	41	Lactobacillus kullabergensis	21	96.72	Bacteria	0	Firmicutes	Bacilli	Lactobacillales	Lactobacillaceae	Lactobacillus
Cluster156	root	(UID1)	5656	56	24	56	0	0	0	0	0	0	0	0								17	15	13	Leptomonas	15	Leptomonas pyrrhocoris	11	68.09	Eukaryota	0	0	0	Kinetoplastida	Trypanosomatidae	Leptomonas
Cluster155	root	(UID1)	5656	56	24	56	0	0	0	0	0	0	0	0								45	17	5	Bacillus	7	Lactobacillus phage LP65	2	41.72	Bacteria	0	Firmicutes	Bacilli	Bacillales	Bacillaceae	Bacillus
Cluster154	root	(UID1)	5656	56	24	56	0	0	0	0	0	0	0	0								23	15	13	Leptomonas	15	Leptomonas pyrrhocoris	9	72.43	Eukaryota	0	0	0	Kinetoplastida	Trypanosomatidae	Leptomonas
Cluster153	root	(UID1)	5656	56	24	56	0	0	0	0	0	0	0	0								33	31	21	Gilliamella	30	Gilliamella apicola SCGC AB-598-B02	24	95.94	Bacteria	0	Proteobacteria	Gammaproteobacteria	Orbales	Orbaceae	Gilliamella
Cluster152	root	(UID1)	5656	56	24	56	0	0	0	0	0	0	0	0								22	15	15	Leptomonas	14	Leptomonas pyrrhocoris	11	67.73	Eukaryota	0	0	0	Kinetoplastida	Trypanosomatidae	Leptomonas
Cluster151	root	(UID1)	5656	56	24	56	0	0	0	0	0	0	0	0								18	13	10	Leptomonas	12	Leptomonas pyrrhocoris	9	62.05	Eukaryota	0	0	0	Kinetoplastida	Trypanosomatidae	Leptomonas
Cluster150	root	(UID1)	5656	56	24	56	0	0	0	0	0	0	0	0								28	14	12	Leptomonas	14	Leptomonas pyrrhocoris	9	71.23	Eukaryota	0	0	0	Kinetoplastida	Trypanosomatidae	Leptomonas
Cluster149	root	(UID1)	5656	56	24	56	0	0	0	0	0	0	0	0								39	36	20	Bartonella	34	Bartonella apis	33	87.25	Bacteria	0	Proteobacteria	Alphaproteobacteria	Rhizobiales	Bartonellaceae	Bartonella
Cluster148	root	(UID1)	5656	56	24	56	0	0	0	0	0	0	0	0								19	13	10	Leptomonas	12	Leptomonas pyrrhocoris	11	67.59	Eukaryota	0	0	0	Kinetoplastida	Trypanosomatidae	Leptomonas
Cluster147	root	(UID1)	5656	56	24	56	0	0	0	0	0	0	0	0								21	15	15	Leptomonas	15	Leptomonas pyrrhocoris	9	71.83	Eukaryota	0	0	0	Kinetoplastida	Trypanosomatidae	Leptomonas
Cluster146	root	(UID1)	5656	56	24	56	0	0	0	0	0	0	0	0								25	16	12	Leptomonas	16	Leptomonas pyrrhocoris	8	69.78	Eukaryota	0	0	0	Kinetoplastida	Trypanosomatidae	Leptomonas
Cluster145	root	(UID1)	5656	56	24	56	0	0	0	0	0	0	0	0								22	14	14	Leptomonas	13	Leptomonas pyrrhocoris	8	71.73	Eukaryota	0	0	0	Kinetoplastida	Trypanosomatidae	Leptomonas
Cluster144	root	(UID1)	5656	56	24	56	0	0	0	0	0	0	0	0								27	13	12	Leptomonas	12	Leptomonas seymouri	6	75.9	Eukaryota	0	0	0	Kinetoplastida	Trypanosomatidae	Leptomonas
Cluster143	root	(UID1)	5656	56	24	56	0	0	0	0	0	0	0	0								27	14	13	Leptomonas	13	Leptomonas pyrrhocoris	11	76.34	Eukaryota	0	0	0	Kinetoplastida	Trypanosomatidae	Leptomonas
Cluster142	root	(UID1)	5656	56	24	56	0	0	0	0	0	0	0	0								28	16	14	Leptomonas	16	Leptomonas pyrrhocoris	8	69.87	Eukaryota	0	0	0	Kinetoplastida	Trypanosomatidae	Leptomonas
Cluster140	root	(UID1)	5656	56	24	56	0	0	0	0	0	0	0	0								36	28	13	Lactobacillus	17	Lactobacillus kullabergensis	3	71.37	Bacteria	0	Firmicutes	Bacilli	Lactobacillales	Lactobacillaceae	Lactobacillus
Cluster139	root	(UID1)	5656	56	24	56	0	0	0	0	0	0	0	0								21	11	10	Leptomonas	11	Leptomonas pyrrhocoris	9	69.2	Eukaryota	0	0	0	Kinetoplastida	Trypanosomatidae	Leptomonas
Cluster138	root	(UID1)	5656	56	24	56	0	0	0	0	0	0	0	0								43	38	24	Gilliamella	21	Gilliamella apicola	15	68.46	Bacteria	0	Proteobacteria	Gammaproteobacteria	Orbales	Orbaceae	Gilliamella
Cluster137	root	(UID1)	5656	56	24	56	0	0	0	0	0	0	0	0								28	17	15	Leptomonas	17	Leptomonas pyrrhocoris	12	69.99	Eukaryota	0	0	0	Kinetoplastida	Trypanosomatidae	Leptomonas
Cluster136	root	(UID1)	5656	56	24	56	0	0	0	0	0	0	0	0								26	16	13	Leptomonas	16	Leptomonas pyrrhocoris	9	72.42	Eukaryota	0	0	0	Kinetoplastida	Trypanosomatidae	Leptomonas
Cluster135	root	(UID1)	5656	56	24	56	0	0	0	0	0	0	0	0								30	17	15	Leptomonas	17	Leptomonas pyrrhocoris	14	68.56	Eukaryota	0	0	0	Kinetoplastida	Trypanosomatidae	Leptomonas
Cluster134	root	(UID1)	5656	56	24	56	0	0	0	0	0	0	0	0								21	16	12	Leptomonas	16	Leptomonas pyrrhocoris	9	70.64	Eukaryota	0	0	0	Kinetoplastida	Trypanosomatidae	Leptomonas
Cluster133	root	(UID1)	5656	56	24	56	0	0	0	0	0	0	0	0								20	17	14	Leptomonas	17	Leptomonas pyrrhocoris	11	68.78	Eukaryota	0	0	0	Kinetoplastida	Trypanosomatidae	Leptomonas
Cluster132	root	(UID1)	5656	56	24	56	0	0	0	0	0	0	0	0								39	19	16	Leptomonas	17	Leptomonas pyrrhocoris	10	76.38	Eukaryota	0	0	0	Kinetoplastida	Trypanosomatidae	Leptomonas
Cluster131	root	(UID1)	5656	56	24	56	0	0	0	0	0	0	0	0								28	20	16	Leptomonas	20	Leptomonas pyrrhocoris	16	59.68	Eukaryota	0	0	0	Kinetoplastida	Trypanosomatidae	Leptomonas
Cluster130	root	(UID1)	5656	56	24	56	0	0	0	0	0	0	0	0								47	46	32	Gilliamella	44	Gilliamella apicola	34	96.33	Bacteria	0	Proteobacteria	Gammaproteobacteria	Orbales	Orbaceae	Gilliamella
Cluster129	root	(UID1)	5656	56	24	56	0	0	0	0	0	0	0	0								27	14	11	Leptomonas	14	Leptomonas pyrrhocoris	9	69.66	Eukaryota	0	0	0	Kinetoplastida	Trypanosomatidae	Leptomonas
Cluster128	root	(UID1)	5656	56	24	56	0	0	0	0	0	0	0	0								29	21	16	Leptomonas	19	Leptomonas pyrrhocoris	11	71	Eukaryota	0	0	0	Kinetoplastida	Trypanosomatidae	Leptomonas
Cluster125	root	(UID1)	5656	56	24	56	0	0	0	0	0	0	0	0								27	17	15	Leptomonas	15	Leptomonas pyrrhocoris	11	68.54	Eukaryota	0	0	0	Kinetoplastida	Trypanosomatidae	Leptomonas
Cluster124	root	(UID1)	5656	56	24	56	0	0	0	0	0	0	0	0								43	26	14	Nosema	25	Nosema ceranae	20	90.02	Eukaryota	Fungi	Microsporidia	0	0	Nosematidae	Nosema
Cluster123	root	(UID1)	5656	56	24	56	0	0	0	0	0	0	0	0								31	21	17	Leptomonas	21	Leptomonas pyrrhocoris	13	63.45	Eukaryota	0	0	0	Kinetoplastida	Trypanosomatidae	Leptomonas
Cluster122	root	(UID1)	5656	56	24	56	0	0	0	0	0	0	0	0								37	5	2	Leptomonas	5	Leptomonas pyrrhocoris	3	59.54	Eukaryota	0	0	0	Kinetoplastida	Trypanosomatidae	Leptomonas
Cluster121	root	(UID1)	5656	56	24	56	0	0	0	0	0	0	0	0								447	246	161	Plasmodium	49	Gilliamella apicola	24	37.41	Eukaryota	0	Apicomplexa	Aconoidasida	Haemosporida	Plasmodiidae	Plasmodium
Cluster120	root	(UID1)	5656	56	24	56	0	0	0	0	0	0	0	0								43	20	15	Leptomonas	20	Leptomonas pyrrhocoris	14	70.74	Eukaryota	0	0	0	Kinetoplastida	Trypanosomatidae	Leptomonas
Cluster119	root	(UID1)	5656	56	24	56	0	0	0	0	0	0	0	0								24	16	15	Leptomonas	15	Leptomonas pyrrhocoris	8	70.9	Eukaryota	0	0	0	Kinetoplastida	Trypanosomatidae	Leptomonas
Cluster118	root	(UID1)	5656	56	24	56	0	0	0	0	0	0	0	0								34	20	14	Leptomonas	19	Leptomonas pyrrhocoris	14	69.39	Eukaryota	0	0	0	Kinetoplastida	Trypanosomatidae	Leptomonas
Cluster117	root	(UID1)	5656	56	24	56	0	0	0	0	0	0	0	0								73	16	3	marine	2	Commensalibacter intestini A911	2	39.83	Eukaryota	0	0	0	Kinetoplastida	Trypanosomatidae	Leptomonas
Cluster116	root	(UID1)	5656	56	24	56	0	0	0	0	0	0	0	0								85	65	42	Lactobacillus	38	Streptococcus sanguinis SK408	4	72.9	Bacteria	0	Firmicutes	Bacilli	Lactobacillales	Lactobacillaceae	Lactobacillus
Cluster114	root	(UID1)	5656	56	24	56	0	0	0	0	0	0	0	0								27	21	12	Leptomonas	21	Leptomonas pyrrhocoris	13	60.74	Eukaryota	0	0	0	Kinetoplastida	Trypanosomatidae	Leptomonas
Cluster113	root	(UID1)	5656	56	24	56	0	0	0	0	0	0	0	0								27	17	14	Leptomonas	15	Leptomonas pyrrhocoris	10	77.74	Eukaryota	0	0	0	Kinetoplastida	Trypanosomatidae	Leptomonas
Cluster112	root	(UID1)	5656	56	24	56	0	0	0	0	0	0	0	0								32	22	16	Leptomonas	21	Leptomonas pyrrhocoris	13	65.87	Eukaryota	0	0	0	Kinetoplastida	Trypanosomatidae	Leptomonas
Cluster110	root	(UID1)	5656	56	24	56	0	0	0	0	0	0	0	0								55	51	35	Lactobacillus	42	Lactobacillus kimbladii	6	68.61	Bacteria	0	Firmicutes	Bacilli	Lactobacillales	Lactobacillaceae	Lactobacillus
Cluster109	root	(UID1)	5656	56	24	56	0	0	0	0	0	0	0	0								50	49	15	Klebsiella	44	Klebsiella sp. OBRC7	16	98.29	Bacteria	0	Proteobacteria	Gammaproteobacteria	Enterobacterales	Enterobacteriaceae	Klebsiella
Cluster108	root	(UID1)	5656	56	24	56	0	0	0	0	0	0	0	0								38	28	23	Leptomonas	26	Leptomonas pyrrhocoris	17	61.68	Eukaryota	0	0	0	Kinetoplastida	Trypanosomatidae	Leptomonas
Cluster107	root	(UID1)	5656	56	24	56	0	0	0	0	0	0	0	0								47	27	25	Leptomonas	26	Leptomonas pyrrhocoris	15	71.75	Eukaryota	0	0	0	Kinetoplastida	Trypanosomatidae	Leptomonas
Cluster105	root	(UID1)	5656	56	24	56	0	0	0	0	0	0	0	0								34	16	12	Leptomonas	14	Leptomonas pyrrhocoris	12	66.8	Eukaryota	0	0	0	Kinetoplastida	Trypanosomatidae	Leptomonas
Cluster103	root	(UID1)	5656	56	24	56	0	0	0	0	0	0	0	0								108	94	72	Gilliamella	58	Gilliamella apicola	55	79.07	Bacteria	0	Proteobacteria	Gammaproteobacteria	Orbales	Orbaceae	Gilliamella
Cluster102	root	(UID1)	5656	56	24	56	0	0	0	0	0	0	0	0								75	15	5	Lactobacillus	6	Lactobacillus equicursoris DSM 19284 = JCM 14600 = CIP 110162	3	38.09	Bacteria	0	Firmicutes	Bacilli	Lactobacillales	Lactobacillaceae	Lactobacillus
Cluster101	root	(UID1)	5656	56	24	56	0	0	0	0	0	0	0	0								35	22	19	Leptomonas	21	Leptomonas pyrrhocoris	17	68.89	Eukaryota	0	0	0	Kinetoplastida	Trypanosomatidae	Leptomonas
Cluster099	root	(UID1)	5656	56	24	56	0	0	0	0	0	0	0	0								42	33	12	Enterobacter	12	Enterobacter kobei	8	79.03	Bacteria	0	Proteobacteria	Gammaproteobacteria	Enterobacterales	Enterobacteriaceae	Enterobacter
Cluster097	root	(UID1)	5656	56	24	56	0	0	0	0	0	0	0	0								70	59	30	Bifidobacterium	26	Bifidobacterium asteroides	13	78.64	Bacteria	0	Actinobacteria	Actinobacteria	Bifidobacteriales	Bifidobacteriaceae	Bifidobacterium
Cluster096	root	(UID1)	5656	56	24	56	0	0	0	0	0	0	0	0								34	26	20	Leptomonas	24	Leptomonas pyrrhocoris	16	70.26	Eukaryota	0	0	0	Kinetoplastida	Trypanosomatidae	Leptomonas
Cluster095	root	(UID1)	5656	56	24	56	0	0	0	0	0	0	0	0								32	24	22	Leptomonas	24	Leptomonas pyrrhocoris	16	72.79	Eukaryota	0	0	0	Kinetoplastida	Trypanosomatidae	Leptomonas
Cluster094	root	(UID1)	5656	56	24	56	0	0	0	0	0	0	0	0								48	44	22	Bartonella	43	Bartonella apis	39	94.36	Bacteria	0	Proteobacteria	Alphaproteobacteria	Rhizobiales	Bartonellaceae	Bartonella
Cluster092	root	(UID1)	5656	56	24	56	0	0	0	0	0	0	0	0								87	74	51	Lactobacillus	56	Lactobacillus melliventris	11	75.21	Bacteria	0	Firmicutes	Bacilli	Lactobacillales	Lactobacillaceae	Lactobacillus
Cluster091	root	(UID1)	5656	56	24	56	0	0	0	0	0	0	0	0								86	77	52	Lactobacillus	71	Lactobacillus helsingborgensis	17	82.5	Bacteria	0	Firmicutes	Bacilli	Lactobacillales	Lactobacillaceae	Lactobacillus
Cluster090	root	(UID1)	5656	56	24	56	0	0	0	0	0	0	0	0								33	19	13	Leptomonas	17	Leptomonas pyrrhocoris	12	71.41	Eukaryota	0	0	0	Kinetoplastida	Trypanosomatidae	Leptomonas
Cluster089	root	(UID1)	5656	56	24	56	0	0	0	0	0	0	0	0								37	25	21	Leptomonas	24	Leptomonas pyrrhocoris	17	70.94	Eukaryota	0	0	0	Kinetoplastida	Trypanosomatidae	Leptomonas
Cluster087	root	(UID1)	5656	56	24	56	0	0	0	0	0	0	0	0								46	32	25	Leptomonas	30	Leptomonas pyrrhocoris	19	71.27	Eukaryota	0	0	0	Kinetoplastida	Trypanosomatidae	Leptomonas
Cluster086	root	(UID1)	5656	56	24	56	0	0	0	0	0	0	0	0								41	25	21	Leptomonas	23	Leptomonas pyrrhocoris	18	72.26	Eukaryota	0	0	0	Kinetoplastida	Trypanosomatidae	Leptomonas
Cluster085	root	(UID1)	5656	56	24	56	0	0	0	0	0	0	0	0								46	29	22	Leptomonas	26	Leptomonas pyrrhocoris	18	71.45	Eukaryota	0	0	0	Kinetoplastida	Trypanosomatidae	Leptomonas
Cluster084	root	(UID1)	5656	56	24	56	0	0	0	0	0	0	0	0								163	88	56	Lactobacillus	42	Lactobacillus phage LP65	16	44.08	Bacteria	0	Firmicutes	Bacilli	Lactobacillales	Lactobacillaceae	Lactobacillus
Cluster083	root	(UID1)	5656	56	24	56	0	0	0	0	0	0	0	0								39	24	19	Leptomonas	21	Leptomonas pyrrhocoris	15	68.39	Eukaryota	0	0	0	Kinetoplastida	Trypanosomatidae	Leptomonas
Cluster082	root	(UID1)	5656	56	24	56	0	0	0	0	0	0	0	0								76	59	28	Lactobacillus	49	Lactobacillus mellis	13	79.98	Bacteria	0	Firmicutes	Bacilli	Lactobacillales	Lactobacillaceae	Lactobacillus
Cluster081	root	(UID1)	5656	56	24	56	0	0	0	0	0	0	0	0								42	26	22	Leptomonas	26	Leptomonas pyrrhocoris	22	67.14	Eukaryota	0	0	0	Kinetoplastida	Trypanosomatidae	Leptomonas
Cluster080	root	(UID1)	5656	56	24	56	0	0	0	0	0	0	0	0								70	37	27	Leptomonas	28	Leptomonas pyrrhocoris	21	73.68	Eukaryota	0	0	0	Kinetoplastida	Trypanosomatidae	Leptomonas
Cluster078	root	(UID1)	5656	56	24	56	0	0	0	0	0	0	0	0								42	31	24	Leptomonas	31	Leptomonas pyrrhocoris	18	68.21	Eukaryota	0	0	0	Kinetoplastida	Trypanosomatidae	Leptomonas
Cluster077	root	(UID1)	5656	56	24	56	0	0	0	0	0	0	0	0								101	86	62	Lactobacillus	67	Lactobacillus mellis	17	76.25	Bacteria	0	Firmicutes	Bacilli	Lactobacillales	Lactobacillaceae	Lactobacillus
Cluster076	root	(UID1)	5656	56	24	56	0	0	0	0	0	0	0	0								55	31	23	Leptomonas	31	Leptomonas pyrrhocoris	25	66.24	Eukaryota	0	0	0	Kinetoplastida	Trypanosomatidae	Leptomonas
Cluster074	root	(UID1)	5656	56	24	56	0	0	0	0	0	0	0	0								91	79	48	Gilliamella	65	Gilliamella apicola	34	84.65	Bacteria	0	Proteobacteria	Gammaproteobacteria	Orbales	Orbaceae	Gilliamella
Cluster072	root	(UID1)	5656	56	24	56	0	0	0	0	0	0	0	0								60	34	29	Leptomonas	32	Leptomonas pyrrhocoris	25	70.19	Eukaryota	0	0	0	Kinetoplastida	Trypanosomatidae	Leptomonas
Cluster071	root	(UID1)	5656	56	24	56	0	0	0	0	0	0	0	0								62	36	29	Leptomonas	36	Leptomonas pyrrhocoris	27	68.18	Eukaryota	0	0	0	Kinetoplastida	Trypanosomatidae	Leptomonas
Cluster069	root	(UID1)	5656	56	24	56	0	0	0	0	0	0	0	0								48	30	27	Leptomonas	28	Leptomonas pyrrhocoris	20	69.26	Eukaryota	0	0	0	Kinetoplastida	Trypanosomatidae	Leptomonas
Cluster065	root	(UID1)	5656	56	24	56	0	0	0	0	0	0	0	0								62	38	35	Leptomonas	38	Leptomonas pyrrhocoris	30	71.17	Eukaryota	0	0	0	Kinetoplastida	Trypanosomatidae	Leptomonas
Cluster064	root	(UID1)	5656	56	24	56	0	0	0	0	0	0	0	0								45	30	30	Leptomonas	30	Leptomonas pyrrhocoris	19	77.06	Eukaryota	0	0	0	Kinetoplastida	Trypanosomatidae	Leptomonas
Cluster063	root	(UID1)	5656	56	24	56	0	0	0	0	0	0	0	0								59	34	33	Leptomonas	33	Leptomonas pyrrhocoris	23	72.02	Eukaryota	0	0	0	Kinetoplastida	Trypanosomatidae	Leptomonas
Cluster062	root	(UID1)	5656	56	24	56	0	0	0	0	0	0	0	0								54	38	31	Leptomonas	37	Leptomonas pyrrhocoris	25	66.27	Eukaryota	0	0	0	Kinetoplastida	Trypanosomatidae	Leptomonas
Cluster061	root	(UID1)	5656	56	24	56	0	0	0	0	0	0	0	0								134	118	79	Lactobacillus	84	Lactobacillus kullabergensis	23	73.37	Bacteria	0	Firmicutes	Bacilli	Lactobacillales	Lactobacillaceae	Lactobacillus
Cluster060	root	(UID1)	5656	56	24	56	0	0	0	0	0	0	0	0								61	3	2	Symbiodinium	1	Habropoda laboriosa	1	61.07	Eukaryota	0	0	Dinophyceae	Suessiales	Symbiodiniaceae	Symbiodinium
Cluster059	root	(UID1)	5656	56	24	56	0	0	0	0	0	0	0	0								58	38	28	Leptomonas	37	Leptomonas pyrrhocoris	27	63.33	Eukaryota	0	0	0	Kinetoplastida	Trypanosomatidae	Leptomonas
Cluster058	root	(UID1)	5656	56	24	56	0	0	0	0	0	0	0	0								67	37	34	Leptomonas	33	Leptomonas pyrrhocoris	21	76.36	Eukaryota	0	0	0	Kinetoplastida	Trypanosomatidae	Leptomonas
Cluster057	root	(UID1)	5656	56	24	56	0	0	0	0	0	0	0	0								55	34	26	Leptomonas	29	Leptomonas pyrrhocoris	18	70.56	Eukaryota	0	0	0	Kinetoplastida	Trypanosomatidae	Leptomonas
Cluster055	root	(UID1)	5656	56	24	56	0	0	0	0	0	0	0	0								62	34	17	Gallus	8	Gallus gallus	6	89.45	Eukaryota	Metazoa	Chordata	Aves	Galliformes	Phasianidae	Gallus
Cluster053	root	(UID1)	5656	56	24	56	0	0	0	0	0	0	0	0								171	52	26	Synechococcus	6	Pelagibacter phage HTVC008M PE=4 SV=1	5	38.4	Bacteria	0	Cyanobacteria	0	Synechococcales	Synechococcaceae	Synechococcus
Cluster052	root	(UID1)	5656	56	24	56	0	0	0	0	0	0	0	0								90	88	53	Gilliamella	85	Gilliamella apicola	65	93.03	Bacteria	0	Proteobacteria	Gammaproteobacteria	Orbales	Orbaceae	Gilliamella
Cluster050	root	(UID1)	5656	56	24	56	0	0	0	0	0	0	0	0								112	107	40	Klebsiella	86	Klebsiella sp. OBRC7	24	98.67	Bacteria	0	Proteobacteria	Gammaproteobacteria	Enterobacterales	Enterobacteriaceae	Klebsiella
Cluster049	root	(UID1)	5656	56	24	56	0	0	0	0	0	0	0	0								72	59	29	Bartonella	54	Bartonella apis	52	88.14	Bacteria	0	Proteobacteria	Alphaproteobacteria	Rhizobiales	Bartonellaceae	Bartonella
Cluster048	root	(UID1)	5656	56	24	56	0	0	0	0	0	0	0	0								144	140	93	Gilliamella	136	Gilliamella apicola	127	95.42	Bacteria	0	Proteobacteria	Gammaproteobacteria	Orbales	Orbaceae	Gilliamella
Cluster047	root	(UID1)	5656	56	24	56	0	0	0	0	0	0	0	0								425	228	161	Apis	150	Apis mellifera filamentous virus	150	76.89	Eukaryota	Metazoa	Arthropoda	Insecta	Hymenoptera	Apidae	Apis
Cluster044	root	(UID1)	5656	56	24	56	0	0	0	0	0	0	0	0								100	54	46	Leptomonas	54	Leptomonas pyrrhocoris	39	68.35	Eukaryota	0	0	0	Kinetoplastida	Trypanosomatidae	Leptomonas
Cluster043	k__Bacteria	(UID203)	5449	104	58	104	0	0	0	0	0	0	0	0	Bacteria							383	132	86	Lactobacillus	66	Lactobacillus apis	10	42.34	Bacteria	0	Firmicutes	Bacilli	Lactobacillales	Lactobacillaceae	Lactobacillus
Cluster042	root	(UID1)	5656	56	24	56	0	0	0	0	0	0	0	0								89	38	35	Leptomonas	35	Leptomonas pyrrhocoris	27	73.74	Eukaryota	0	0	0	Kinetoplastida	Trypanosomatidae	Leptomonas
Cluster034	root	(UID1)	5656	56	24	56	0	0	0	0	0	0	0	0								311	266	139	Klebsiella	132	Klebsiella sp. OBRC7	40	85.17	Bacteria	0	Proteobacteria	Gammaproteobacteria	Enterobacterales	Enterobacteriaceae	Klebsiella
Cluster028	root	(UID1)	5656	56	24	56	0	0	0	0	0	0	0	0								198	67	25	Parasitella	16	Parasitella parasitica	16	68.39	Eukaryota	Fungi	Mucoromycota	Mucoromycetes	Mucorales	Mucoraceae	Parasitella
Cluster027	root	(UID1)	5656	56	24	56	0	0	0	0	0	0	0	0								348	331	213	Gilliamella	321	Gilliamella apicola	219	94.75	Bacteria	0	Proteobacteria	Gammaproteobacteria	Orbales	Orbaceae	Gilliamella
Cluster017	root	(UID1)	5656	56	24	56	0	0	0	0	0	0	0	0								489	193	45	Vitis	46	Vitis vinifera	46	51.1	Eukaryota	Viridiplantae	Streptophyta	0	Vitales	Vitaceae	Vitis
Cluster010	root	(UID1)	5656	56	24	56	0	0	0	0	0	0	0	0								582	93	12	Habropoda	30	Habropoda laboriosa	30	74.45	Eukaryota	Metazoa	Arthropoda	Insecta	Hymenoptera	Apidae	Habropoda
